# Supplementary material for: Whole picture of human stratum corneum ceramides, including the chain-length diversity of long-chain bases
Source: J Lipid Res. 2022 May 30;63(7):100235. doi: 10.1016/j.jlr.2022.100235 (PMC9240646; doi:10.1016/j.jlr.2022.100235)
Supplement: Supplemental Table S2 [file mmc2.xlsx]

## Sheet: Sheet1
Supplemental Table S2. MRM settings for detection of ceramide species in LC/MS/MS analyses
Ceramide species	Precursor ions (Q1)		Product ion (Q3)	Collision energy (eV)
	[M–H2O+H]+	[M+H]+
NDS (d18:0/d9-C16:0)		549.5	284.3	20
NDS (d16:0/C16:0)		512.5	256.3	20
NDS (d16:0/C16:1)		510.5	256.3	20
NDS (d16:0/C17:0)		526.5	256.3	20
NDS (d16:0/C17:1)		524.5	256.3	20
NDS (d16:0/C18:0)		540.6	256.3	20
NDS (d16:0/C18:1)		538.6	256.3	20
NDS (d16:0/C19:0)		554.6	256.3	20
NDS (d16:0/C19:1)		552.6	256.3	20
NDS (d16:0/C20:0)		568.6	256.3	20
NDS (d16:0/C20:1)		566.6	256.3	20
NDS (d16:0/C21:0)		582.6	256.3	20
NDS (d16:0/C21:1)		580.6	256.3	20
NDS (d16:0/C22:0)		596.6	256.3	20
NDS (d16:0/C22:1)		594.6	256.3	20
NDS (d16:0/C23:0)		610.6	256.3	25
NDS (d16:0/C23:1)		608.6	256.3	25
NDS (d16:0/C24:0)		624.6	256.3	25
NDS (d16:0/C24:1)		622.6	256.3	25
NDS (d16:0/C24:2)		620.6	256.3	25
NDS (d16:0/C25:0)		638.6	256.3	25
NDS (d16:0/C25:1)		636.6	256.3	25
NDS (d16:0/C26:0)		652.7	256.3	30
NDS (d16:0/C26:1)		650.7	256.3	30
NDS (d16:0/C27:0)		666.7	256.3	30
NDS (d16:0/C27:1)		664.7	256.3	30
NDS (d16:0/C28:0)		680.7	256.3	30
NDS (d16:0/C28:1)		678.7	256.3	30
NDS (d16:0/C29:0)		694.7	256.3	30
NDS (d16:0/C29:1)		692.7	256.3	30
NDS (d16:0/C30:0)		708.7	256.3	30
NDS (d16:0/C30:1)		706.7	256.3	30
NDS (d16:0/C31:0)		722.7	256.3	30
NDS (d16:0/C31:1)		720.7	256.3	30
NDS (d16:0/C32:0)		736.8	256.3	35
NDS (d16:0/C32:1)		734.8	256.3	35
NDS (d16:0/C33:0)		750.8	256.3	35
NDS (d16:0/C33:1)		748.8	256.3	35
NDS (d16:0/C34:0)		764.8	256.3	40
NDS (d16:0/C34:1)		762.8	256.3	35
NDS (d16:0/C35:0)		778.8	256.3	40
NDS (d16:0/C35:1)		776.8	256.3	40
NDS (d16:0/C36:0)		792.8	256.3	40
NDS (d16:0/C36:1)		790.8	256.3	40
NDS (d17:0/C16:0)		526.5	270.3	20
NDS (d17:0/C16:1)		524.5	270.3	20
NDS (d17:0/C17:0)		540.5	270.3	20
NDS (d17:0/C17:1)		538.5	270.3	20
NDS (d17:0/C18:0)		554.6	270.3	20
NDS (d17:0/C18:1)		552.6	270.3	20
NDS (d17:0/C19:0)		568.6	270.3	20
NDS (d17:0/C19:1)		566.6	270.3	20
NDS (d17:0/C20:0)		582.6	270.3	20
NDS (d17:0/C20:1)		580.6	270.3	20
NDS (d17:0/C21:0)		596.6	270.3	20
NDS (d17:0/C21:1)		594.6	270.3	20
NDS (d17:0/C22:0)		610.6	270.3	25
NDS (d17:0/C22:1)		608.6	270.3	25
NDS (d17:0/C23:0)		624.6	270.3	25
NDS (d17:0/C23:1)		622.6	270.3	25
NDS (d17:0/C24:0)		638.6	270.3	25
NDS (d17:0/C24:1)		636.6	270.3	25
NDS (d17:0/C24:2)		634.6	270.3	25
NDS (d17:0/C25:0)		652.6	270.3	30
NDS (d17:0/C25:1)		650.6	270.3	30
NDS (d17:0/C26:0)		666.7	270.3	30
NDS (d17:0/C26:1)		664.7	270.3	30
NDS (d17:0/C27:0)		680.7	270.3	30
NDS (d17:0/C27:1)		678.7	270.3	30
NDS (d17:0/C28:0)		694.7	270.3	30
NDS (d17:0/C28:1)		692.7	270.3	30
NDS (d17:0/C29:0)		708.7	270.3	30
NDS (d17:0/C29:1)		706.7	270.3	30
NDS (d17:0/C30:0)		722.7	270.3	30
NDS (d17:0/C30:1)		720.7	270.3	30
NDS (d17:0/C31:0)		736.7	270.3	35
NDS (d17:0/C31:1)		734.7	270.3	35
NDS (d17:0/C32:0)		750.8	270.3	35
NDS (d17:0/C32:1)		748.8	270.3	35
NDS (d17:0/C33:0)		764.8	270.3	40
NDS (d17:0/C33:1)		762.8	270.3	35
NDS (d17:0/C34:0)		778.8	270.3	40
NDS (d17:0/C34:1)		776.8	270.3	40
NDS (d17:0/C35:0)		792.8	270.3	40
NDS (d17:0/C35:1)		790.8	270.3	40
NDS (d17:0/C36:0)		806.8	270.3	40
NDS (d17:0/C36:1)		804.8	270.3	40
NDS (d18:0/C16:0)		540.5	284.3	20
NDS (d18:0/C16:1)		538.5	284.3	20
NDS (d18:0/C17:0)		554.5	284.3	20
NDS (d18:0/C17:1)		552.5	284.3	20
NDS (d18:0/C18:0)		568.6	284.3	20
NDS (d18:0/C18:1)		566.6	284.3	20
NDS (d18:0/C19:0)		582.6	284.3	20
NDS (d18:0/C19:1)		580.6	284.3	20
NDS (d18:0/C20:0)		596.6	284.3	20
NDS (d18:0/C20:1)		594.6	284.3	20
NDS (d18:0/C21:0)		610.6	284.3	25
NDS (d18:0/C21:1)		608.6	284.3	25
NDS (d18:0/C22:0)		624.6	284.3	25
NDS (d18:0/C22:1)		622.6	284.3	25
NDS (d18:0/C23:0)		638.6	284.3	25
NDS (d18:0/C23:1)		636.6	284.3	25
NDS (d18:0/C24:0)		652.6	284.3	30
NDS (d18:0/C24:1)		650.6	284.3	30
NDS (d18:0/C24:2)		648.6	284.3	30
NDS (d18:0/C25:0)		666.6	284.3	30
NDS (d18:0/C25:1)		664.6	284.3	30
NDS (d18:0/C26:0)		680.7	284.3	30
NDS (d18:0/C26:1)		678.7	284.3	30
NDS (d18:0/C27:0)		694.7	284.3	30
NDS (d18:0/C27:1)		692.7	284.3	30
NDS (d18:0/C28:0)		708.7	284.3	30
NDS (d18:0/C28:1)		706.7	284.3	30
NDS (d18:0/C29:0)		722.7	284.3	30
NDS (d18:0/C29:1)		720.7	284.3	30
NDS (d18:0/C30:0)		736.7	284.3	35
NDS (d18:0/C30:1)		734.7	284.3	35
NDS (d18:0/C31:0)		750.7	284.3	35
NDS (d18:0/C31:1)		748.7	284.3	35
NDS (d18:0/C32:0)		764.8	284.3	40
NDS (d18:0/C32:1)		762.8	284.3	35
NDS (d18:0/C33:0)		778.8	284.3	40
NDS (d18:0/C33:1)		776.8	284.3	40
NDS (d18:0/C34:0)		792.8	284.3	40
NDS (d18:0/C34:1)		790.8	284.3	40
NDS (d18:0/C35:0)		806.8	284.3	40
NDS (d18:0/C35:1)		804.8	284.3	40
NDS (d18:0/C36:0)		820.8	284.3	40
NDS (d18:0/C36:1)		818.8	284.3	40
NDS (d19:0/C16:0)		554.5	298.3	20
NDS (d19:0/C16:1)		552.5	298.3	20
NDS (d19:0/C17:0)		568.5	298.3	20
NDS (d19:0/C17:1)		566.5	298.3	20
NDS (d19:0/C18:0)		582.6	298.3	20
NDS (d19:0/C18:1)		580.6	298.3	20
NDS (d19:0/C19:0)		596.6	298.3	20
NDS (d19:0/C19:1)		594.6	298.3	20
NDS (d19:0/C20:0)		610.6	298.3	25
NDS (d19:0/C20:1)		608.6	298.3	25
NDS (d19:0/C21:0)		624.6	298.3	25
NDS (d19:0/C21:1)		622.6	298.3	25
NDS (d19:0/C22:0)		638.6	298.3	25
NDS (d19:0/C22:1)		636.6	298.3	25
NDS (d19:0/C23:0)		652.6	298.3	30
NDS (d19:0/C23:1)		650.6	298.3	30
NDS (d19:0/C24:0)		666.6	298.3	30
NDS (d19:0/C24:1)		664.6	298.3	30
NDS (d19:0/C24:2)		662.6	298.3	30
NDS (d19:0/C25:0)		680.6	298.3	30
NDS (d19:0/C25:1)		678.6	298.3	30
NDS (d19:0/C26:0)		694.7	298.3	30
NDS (d19:0/C26:1)		692.7	298.3	30
NDS (d19:0/C27:0)		708.7	298.3	30
NDS (d19:0/C27:1)		706.7	298.3	30
NDS (d19:0/C28:0)		722.7	298.3	30
NDS (d19:0/C28:1)		720.7	298.3	30
NDS (d19:0/C29:0)		736.7	298.3	35
NDS (d19:0/C29:1)		734.7	298.3	35
NDS (d19:0/C30:0)		750.7	298.3	35
NDS (d19:0/C30:1)		748.7	298.3	35
NDS (d19:0/C31:0)		764.7	298.3	40
NDS (d19:0/C31:1)		762.7	298.3	35
NDS (d19:0/C32:0)		778.8	298.3	40
NDS (d19:0/C32:1)		776.8	298.3	40
NDS (d19:0/C33:0)		792.8	298.3	40
NDS (d19:0/C33:1)		790.8	298.3	40
NDS (d19:0/C34:0)		806.8	298.3	40
NDS (d19:0/C34:1)		804.8	298.3	40
NDS (d19:0/C35:0)		820.8	298.3	40
NDS (d19:0/C35:1)		818.8	298.3	40
NDS (d19:0/C36:0)		834.8	298.3	40
NDS (d19:0/C36:1)		832.8	298.3	40
NDS (d20:0/C16:0)		568.5	312.3	20
NDS (d20:0/C16:1)		566.5	312.3	20
NDS (d20:0/C17:0)		582.5	312.3	20
NDS (d20:0/C17:1)		580.5	312.3	20
NDS (d20:0/C18:0)		596.6	312.3	20
NDS (d20:0/C18:1)		594.6	312.3	20
NDS (d20:0/C19:0)		610.6	312.3	25
NDS (d20:0/C19:1)		608.6	312.3	25
NDS (d20:0/C20:0)		624.6	312.3	25
NDS (d20:0/C20:1)		622.6	312.3	25
NDS (d20:0/C21:0)		638.6	312.3	25
NDS (d20:0/C21:1)		636.6	312.3	25
NDS (d20:0/C22:0)		652.6	312.3	30
NDS (d20:0/C22:1)		650.6	312.3	30
NDS (d20:0/C23:0)		666.6	312.3	30
NDS (d20:0/C23:1)		664.6	312.3	30
NDS (d20:0/C24:0)		680.6	312.3	30
NDS (d20:0/C24:1)		678.6	312.3	30
NDS (d20:0/C24:2)		676.6	312.3	30
NDS (d20:0/C25:0)		694.6	312.3	30
NDS (d20:0/C25:1)		692.6	312.3	30
NDS (d20:0/C26:0)		708.7	312.3	30
NDS (d20:0/C26:1)		706.7	312.3	30
NDS (d20:0/C27:0)		722.7	312.3	30
NDS (d20:0/C27:1)		720.7	312.3	30
NDS (d20:0/C28:0)		736.7	312.3	35
NDS (d20:0/C28:1)		734.7	312.3	35
NDS (d20:0/C29:0)		750.7	312.3	35
NDS (d20:0/C29:1)		748.7	312.3	35
NDS (d20:0/C30:0)		764.7	312.3	40
NDS (d20:0/C30:1)		762.7	312.3	35
NDS (d20:0/C31:0)		778.7	312.3	40
NDS (d20:0/C31:1)		776.7	312.3	40
NDS (d20:0/C32:0)		792.8	312.3	40
NDS (d20:0/C32:1)		790.8	312.3	40
NDS (d20:0/C33:0)		806.8	312.3	40
NDS (d20:0/C33:1)		804.8	312.3	40
NDS (d20:0/C34:0)		820.8	312.3	40
NDS (d20:0/C34:1)		818.8	312.3	40
NDS (d20:0/C35:0)		834.8	312.3	40
NDS (d20:0/C35:1)		832.8	312.3	40
NDS (d20:0/C36:0)		848.8	312.3	40
NDS (d20:0/C36:1)		846.8	312.3	40
NDS (d21:0/C16:0)		582.5	326.3	20
NDS (d21:0/C16:1)		580.5	326.3	20
NDS (d21:0/C17:0)		596.5	326.3	20
NDS (d21:0/C17:1)		594.5	326.3	20
NDS (d21:0/C18:0)		610.6	326.3	25
NDS (d21:0/C18:1)		608.6	326.3	25
NDS (d21:0/C19:0)		624.6	326.3	25
NDS (d21:0/C19:1)		622.6	326.3	25
NDS (d21:0/C20:0)		638.6	326.3	25
NDS (d21:0/C20:1)		636.6	326.3	25
NDS (d21:0/C21:0)		652.6	326.3	30
NDS (d21:0/C21:1)		650.6	326.3	30
NDS (d21:0/C22:0)		666.6	326.3	30
NDS (d21:0/C22:1)		664.6	326.3	30
NDS (d21:0/C23:0)		680.6	326.3	30
NDS (d21:0/C23:1)		678.6	326.3	30
NDS (d21:0/C24:0)		694.6	326.3	30
NDS (d21:0/C24:1)		692.6	326.3	30
NDS (d21:0/C24:2)		690.6	326.3	30
NDS (d21:0/C25:0)		708.6	326.3	30
NDS (d21:0/C25:1)		706.6	326.3	30
NDS (d21:0/C26:0)		722.7	326.3	30
NDS (d21:0/C26:1)		720.7	326.3	30
NDS (d21:0/C27:0)		736.7	326.3	35
NDS (d21:0/C27:1)		734.7	326.3	35
NDS (d21:0/C28:0)		750.7	326.3	35
NDS (d21:0/C28:1)		748.7	326.3	35
NDS (d21:0/C29:0)		764.7	326.3	40
NDS (d21:0/C29:1)		762.7	326.3	35
NDS (d21:0/C30:0)		778.7	326.3	40
NDS (d21:0/C30:1)		776.7	326.3	40
NDS (d21:0/C31:0)		792.7	326.3	40
NDS (d21:0/C31:1)		790.7	326.3	40
NDS (d21:0/C32:0)		806.8	326.3	40
NDS (d21:0/C32:1)		804.8	326.3	40
NDS (d21:0/C33:0)		820.8	326.3	40
NDS (d21:0/C33:1)		818.8	326.3	40
NDS (d21:0/C34:0)		834.8	326.3	40
NDS (d21:0/C34:1)		832.8	326.3	40
NDS (d21:0/C35:0)		848.8	326.3	40
NDS (d21:0/C35:1)		846.8	326.3	40
NDS (d21:0/C36:0)		862.8	326.3	40
NDS (d21:0/C36:1)		860.8	326.3	40
NDS (d22:0/C16:0)		596.5	340.3	20
NDS (d22:0/C16:1)		594.5	340.3	20
NDS (d22:0/C17:0)		610.5	340.3	25
NDS (d22:0/C17:1)		608.5	340.3	25
NDS (d22:0/C18:0)		624.6	340.3	25
NDS (d22:0/C18:1)		622.6	340.3	25
NDS (d22:0/C19:0)		638.6	340.3	25
NDS (d22:0/C19:1)		636.6	340.3	25
NDS (d22:0/C20:0)		652.6	340.3	30
NDS (d22:0/C20:1)		650.6	340.3	30
NDS (d22:0/C21:0)		666.6	340.3	30
NDS (d22:0/C21:1)		664.6	340.3	30
NDS (d22:0/C22:0)		680.6	340.3	30
NDS (d22:0/C22:1)		678.6	340.3	30
NDS (d22:0/C23:0)		694.6	340.3	30
NDS (d22:0/C23:1)		692.6	340.3	30
NDS (d22:0/C24:0)		708.6	340.3	30
NDS (d22:0/C24:1)		706.6	340.3	30
NDS (d22:0/C24:2)		704.6	340.3	30
NDS (d22:0/C25:0)		722.6	340.3	30
NDS (d22:0/C25:1)		720.6	340.3	30
NDS (d22:0/C26:0)		736.7	340.3	35
NDS (d22:0/C26:1)		734.7	340.3	35
NDS (d22:0/C27:0)		750.7	340.3	35
NDS (d22:0/C27:1)		748.7	340.3	35
NDS (d22:0/C28:0)		764.7	340.3	40
NDS (d22:0/C28:1)		762.7	340.3	35
NDS (d22:0/C29:0)		778.7	340.3	40
NDS (d22:0/C29:1)		776.7	340.3	40
NDS (d22:0/C30:0)		792.7	340.3	40
NDS (d22:0/C30:1)		790.7	340.3	40
NDS (d22:0/C31:0)		806.7	340.3	40
NDS (d22:0/C31:1)		804.7	340.3	40
NDS (d22:0/C32:0)		820.8	340.3	40
NDS (d22:0/C32:1)		818.8	340.3	40
NDS (d22:0/C33:0)		834.8	340.3	40
NDS (d22:0/C33:1)		832.8	340.3	40
NDS (d22:0/C34:0)		848.8	340.3	40
NDS (d22:0/C34:1)		846.8	340.3	40
NDS (d22:0/C35:0)		862.8	340.3	40
NDS (d22:0/C35:1)		860.8	340.3	40
NDS (d22:0/C36:0)		876.8	340.3	40
NDS (d22:0/C36:1)		874.8	340.3	40
NDS (d23:0/C16:0)		610.5	354.3	25
NDS (d23:0/C16:1)		608.5	354.3	25
NDS (d23:0/C17:0)		624.5	354.3	25
NDS (d23:0/C17:1)		622.5	354.3	25
NDS (d23:0/C18:0)		638.6	354.3	25
NDS (d23:0/C18:1)		636.6	354.3	25
NDS (d23:0/C19:0)		652.6	354.3	30
NDS (d23:0/C19:1)		650.6	354.3	30
NDS (d23:0/C20:0)		666.6	354.3	30
NDS (d23:0/C20:1)		664.6	354.3	30
NDS (d23:0/C21:0)		680.6	354.3	30
NDS (d23:0/C21:1)		678.6	354.3	30
NDS (d23:0/C22:0)		694.6	354.3	30
NDS (d23:0/C22:1)		692.6	354.3	30
NDS (d23:0/C23:0)		708.6	354.3	30
NDS (d23:0/C23:1)		706.6	354.3	30
NDS (d23:0/C24:0)		722.6	354.3	30
NDS (d23:0/C24:1)		720.6	354.3	30
NDS (d23:0/C24:2)		718.6	354.3	30
NDS (d23:0/C25:0)		736.6	354.3	35
NDS (d23:0/C25:1)		734.6	354.3	35
NDS (d23:0/C26:0)		750.7	354.3	35
NDS (d23:0/C26:1)		748.7	354.3	35
NDS (d23:0/C27:0)		764.7	354.3	40
NDS (d23:0/C27:1)		762.7	354.3	35
NDS (d23:0/C28:0)		778.7	354.3	40
NDS (d23:0/C28:1)		776.7	354.3	40
NDS (d23:0/C29:0)		792.7	354.3	40
NDS (d23:0/C29:1)		790.7	354.3	40
NDS (d23:0/C30:0)		806.7	354.3	40
NDS (d23:0/C30:1)		804.7	354.3	40
NDS (d23:0/C31:0)		820.7	354.3	40
NDS (d23:0/C31:1)		818.7	354.3	40
NDS (d23:0/C32:0)		834.8	354.3	40
NDS (d23:0/C32:1)		832.8	354.3	40
NDS (d23:0/C33:0)		848.8	354.3	40
NDS (d23:0/C33:1)		846.8	354.3	40
NDS (d23:0/C34:0)		862.8	354.3	40
NDS (d23:0/C34:1)		860.8	354.3	40
NDS (d23:0/C35:0)		876.8	354.3	40
NDS (d23:0/C35:1)		874.8	354.3	40
NDS (d23:0/C36:0)		890.8	354.3	40
NDS (d23:0/C36:1)		888.8	354.3	40
NDS (d24:0/C16:0)		624.5	368.3	25
NDS (d24:0/C16:1)		622.5	368.3	25
NDS (d24:0/C17:0)		638.5	368.3	25
NDS (d24:0/C17:1)		636.5	368.3	25
NDS (d24:0/C18:0)		652.6	368.3	30
NDS (d24:0/C18:1)		650.6	368.3	30
NDS (d24:0/C19:0)		666.6	368.3	30
NDS (d24:0/C19:1)		664.6	368.3	30
NDS (d24:0/C20:0)		680.6	368.3	30
NDS (d24:0/C20:1)		678.6	368.3	30
NDS (d24:0/C21:0)		694.6	368.3	30
NDS (d24:0/C21:1)		692.6	368.3	30
NDS (d24:0/C22:0)		708.6	368.3	30
NDS (d24:0/C22:1)		706.6	368.3	30
NDS (d24:0/C23:0)		722.6	368.3	30
NDS (d24:0/C23:1)		720.6	368.3	30
NDS (d24:0/C24:0)		736.6	368.3	35
NDS (d24:0/C24:1)		734.6	368.3	35
NDS (d24:0/C24:2)		732.6	368.3	35
NDS (d24:0/C25:0)		750.6	368.3	35
NDS (d24:0/C25:1)		748.6	368.3	35
NDS (d24:0/C26:0)		764.7	368.3	40
NDS (d24:0/C26:1)		762.7	368.3	35
NDS (d24:0/C27:0)		778.7	368.3	40
NDS (d24:0/C27:1)		776.7	368.3	40
NDS (d24:0/C28:0)		792.7	368.3	40
NDS (d24:0/C28:1)		790.7	368.3	40
NDS (d24:0/C29:0)		806.7	368.3	40
NDS (d24:0/C29:1)		804.7	368.3	40
NDS (d24:0/C30:0)		820.7	368.3	40
NDS (d24:0/C30:1)		818.7	368.3	40
NDS (d24:0/C31:0)		834.7	368.3	40
NDS (d24:0/C31:1)		832.7	368.3	40
NDS (d24:0/C32:0)		848.8	368.3	40
NDS (d24:0/C32:1)		846.8	368.3	40
NDS (d24:0/C33:0)		862.8	368.3	40
NDS (d24:0/C33:1)		860.8	368.3	40
NDS (d24:0/C34:0)		876.8	368.3	40
NDS (d24:0/C34:1)		874.8	368.3	40
NDS (d24:0/C35:0)		890.8	368.3	40
NDS (d24:0/C35:1)		888.8	368.3	40
NDS (d24:0/C36:0)		904.8	368.3	40
NDS (d24:0/C36:1)		902.8	368.3	40
NDS (d25:0/C16:0)		638.5	382.3	25
NDS (d25:0/C16:1)		636.5	382.3	25
NDS (d25:0/C17:0)		652.5	382.3	30
NDS (d25:0/C17:1)		650.5	382.3	30
NDS (d25:0/C18:0)		666.6	382.3	30
NDS (d25:0/C18:1)		664.6	382.3	30
NDS (d25:0/C19:0)		680.6	382.3	30
NDS (d25:0/C19:1)		678.6	382.3	30
NDS (d25:0/C20:0)		694.6	382.3	30
NDS (d25:0/C20:1)		692.6	382.3	30
NDS (d25:0/C21:0)		708.6	382.3	30
NDS (d25:0/C21:1)		706.6	382.3	30
NDS (d25:0/C22:0)		722.6	382.3	30
NDS (d25:0/C22:1)		720.6	382.3	30
NDS (d25:0/C23:0)		736.6	382.3	35
NDS (d25:0/C23:1)		734.6	382.3	35
NDS (d25:0/C24:0)		750.6	382.3	35
NDS (d25:0/C24:1)		748.6	382.3	35
NDS (d25:0/C24:2)		746.6	382.3	35
NDS (d25:0/C25:0)		764.6	382.3	40
NDS (d25:0/C25:1)		762.6	382.3	35
NDS (d25:0/C26:0)		778.7	382.3	40
NDS (d25:0/C26:1)		776.7	382.3	40
NDS (d25:0/C27:0)		792.7	382.3	40
NDS (d25:0/C27:1)		790.7	382.3	40
NDS (d25:0/C28:0)		806.7	382.3	40
NDS (d25:0/C28:1)		804.7	382.3	40
NDS (d25:0/C29:0)		820.7	382.3	40
NDS (d25:0/C29:1)		818.7	382.3	40
NDS (d25:0/C30:0)		834.7	382.3	40
NDS (d25:0/C30:1)		832.7	382.3	40
NDS (d25:0/C31:0)		848.7	382.3	40
NDS (d25:0/C31:1)		846.7	382.3	40
NDS (d25:0/C32:0)		862.8	382.3	40
NDS (d25:0/C32:1)		860.8	382.3	40
NDS (d25:0/C33:0)		876.8	382.3	40
NDS (d25:0/C33:1)		874.8	382.3	40
NDS (d25:0/C34:0)		890.8	382.3	40
NDS (d25:0/C34:1)		888.8	382.3	40
NDS (d25:0/C35:0)		904.8	382.3	40
NDS (d25:0/C35:1)		902.8	382.3	40
NDS (d25:0/C36:0)		918.8	382.3	40
NDS (d25:0/C36:1)		916.8	382.3	40
NDS (d26:0/C16:0)		652.5	396.3	30
NDS (d26:0/C16:1)		650.5	396.3	30
NDS (d26:0/C17:0)		666.5	396.3	30
NDS (d26:0/C17:1)		664.5	396.3	30
NDS (d26:0/C18:0)		680.6	396.3	30
NDS (d26:0/C18:1)		678.6	396.3	30
NDS (d26:0/C19:0)		694.6	396.3	30
NDS (d26:0/C19:1)		692.6	396.3	30
NDS (d26:0/C20:0)		708.6	396.3	30
NDS (d26:0/C20:1)		706.6	396.3	30
NDS (d26:0/C21:0)		722.6	396.3	30
NDS (d26:0/C21:1)		720.6	396.3	30
NDS (d26:0/C22:0)		736.6	396.3	35
NDS (d26:0/C22:1)		734.6	396.3	35
NDS (d26:0/C23:0)		750.6	396.3	35
NDS (d26:0/C23:1)		748.6	396.3	35
NDS (d26:0/C24:0)		764.6	396.3	40
NDS (d26:0/C24:1)		762.6	396.3	35
NDS (d26:0/C24:2)		760.6	396.3	35
NDS (d26:0/C25:0)		778.6	396.3	40
NDS (d26:0/C25:1)		776.6	396.3	40
NDS (d26:0/C26:0)		792.7	396.3	40
NDS (d26:0/C26:1)		790.7	396.3	40
NDS (d26:0/C27:0)		806.7	396.3	40
NDS (d26:0/C27:1)		804.7	396.3	40
NDS (d26:0/C28:0)		820.7	396.3	40
NDS (d26:0/C28:1)		818.7	396.3	40
NDS (d26:0/C29:0)		834.7	396.3	40
NDS (d26:0/C29:1)		832.7	396.3	40
NDS (d26:0/C30:0)		848.7	396.3	40
NDS (d26:0/C30:1)		846.7	396.3	40
NDS (d26:0/C31:0)		862.7	396.3	40
NDS (d26:0/C31:1)		860.7	396.3	40
NDS (d26:0/C32:0)		876.8	396.3	40
NDS (d26:0/C32:1)		874.8	396.3	40
NDS (d26:0/C33:0)		890.8	396.3	40
NDS (d26:0/C33:1)		888.8	396.3	40
NDS (d26:0/C34:0)		904.8	396.3	40
NDS (d26:0/C34:1)		902.8	396.3	40
NDS (d26:0/C35:0)		918.8	396.3	40
NDS (d26:0/C35:1)		916.8	396.3	40
NDS (d26:0/C36:0)		932.8	396.3	40
NDS (d26:0/C36:1)		930.8	396.3	40
NS (d18:1/d9-C16:0)	547.5		264.3	20
NS (d16:1/C16:0)	492.5		236.3	20
NS (d16:1/C16:1)	490.5		236.3	20
NS (d16:1/C17:0)	506.5		236.3	20
NS (d16:1/C17:1)	504.5		236.3	20
NS (d16:1/C18:0)	520.5		236.3	20
NS (d16:1/C18:1)	518.5		236.3	20
NS (d16:1/C19:0)	534.5		236.3	20
NS (d16:1/C19:1)	532.5		236.3	20
NS (d16:1/C20:0)	548.5		236.3	20
NS (d16:1/C20:1)	546.5		236.3	20
NS (d16:1/C21:0)	562.6		236.3	20
NS (d16:1/C21:1)	560.5		236.3	20
NS (d16:1/C22:0)	576.6		236.3	20
NS (d16:1/C22:1)	574.6		236.3	20
NS (d16:1/C23:0)	590.6		236.3	20
NS (d16:1/C23:1)	588.6		236.3	20
NS (d16:1/C24:0)	604.6		236.3	25
NS (d16:1/C24:1)	602.6		236.3	25
NS (d16:1/C24:2)	600.6		236.3	25
NS (d16:1/C25:0)	618.7		236.3	25
NS (d16:1/C25:1)	616.7		236.3	25
NS (d16:1/C26:0)	632.7		236.3	30
NS (d16:1/C26:1)	630.7		236.3	25
NS (d16:1/C27:0)	646.7		236.3	30
NS (d16:1/C27:1)	644.7		236.3	30
NS (d16:1/C28:0)	660.7		236.3	30
NS (d16:1/C28:1)	658.7		236.3	30
NS (d16:1/C29:0)	674.7		236.3	30
NS (d16:1/C29:1)	672.7		236.3	30
NS (d16:1/C30:0)	688.7		236.3	30
NS (d16:1/C30:1)	686.7		236.3	30
NS (d16:1/C31:0)	702.7		236.3	30
NS (d16:1/C31:1)	700.7		236.3	30
NS (d16:1/C32:0)	716.8		236.3	35
NS (d16:1/C32:1)	714.8		236.3	35
NS (d16:1/C33:0)	730.8		236.3	35
NS (d16:1/C33:1)	728.8		236.3	35
NS (d16:1/C34:0)	744.8		236.3	35
NS (d16:1/C34:1)	742.8		236.3	35
NS (d16:1/C35:0)	758.8		236.3	40
NS (d16:1/C35:1)	756.8		236.3	40
NS (d16:1/C36:0)	772.8		236.3	40
NS (d16:1/C36:1)	770.8		236.3	40
NS (d17:1/C16:0)	506.5		250.3	20
NS (d17:1/C16:1)	504.5		250.3	20
NS (d17:1/C17:0)	520.5		250.3	20
NS (d17:1/C17:1)	518.5		250.3	20
NS (d17:1/C18:0)	534.5		250.3	20
NS (d17:1/C18:1)	532.5		250.3	20
NS (d17:1/C19:0)	548.5		250.3	20
NS (d17:1/C19:1)	546.5		250.3	20
NS (d17:1/C20:0)	562.5		250.3	20
NS (d17:1/C20:1)	560.5		250.3	20
NS (d17:1/C21:0)	576.6		250.3	20
NS (d17:1/C21:1)	574.5		250.3	20
NS (d17:1/C22:0)	590.6		250.3	20
NS (d17:1/C22:1)	588.6		250.3	20
NS (d17:1/C23:0)	604.6		250.3	25
NS (d17:1/C23:1)	602.6		250.3	25
NS (d17:1/C24:0)	618.6		250.3	25
NS (d17:1/C24:1)	616.6		250.3	25
NS (d17:1/C24:2)	614.6		250.3	25
NS (d17:1/C25:0)	632.7		250.3	30
NS (d17:1/C25:1)	630.7		250.3	25
NS (d17:1/C26:0)	646.7		250.3	30
NS (d17:1/C26:1)	644.7		250.3	30
NS (d17:1/C27:0)	660.7		250.3	30
NS (d17:1/C27:1)	658.7		250.3	30
NS (d17:1/C28:0)	674.7		250.3	30
NS (d17:1/C28:1)	672.7		250.3	30
NS (d17:1/C29:0)	688.7		250.3	30
NS (d17:1/C29:1)	686.7		250.3	30
NS (d17:1/C30:0)	702.7		250.3	30
NS (d17:1/C30:1)	700.7		250.3	30
NS (d17:1/C31:0)	716.7		250.3	35
NS (d17:1/C31:1)	714.7		250.3	35
NS (d17:1/C32:0)	730.8		250.3	35
NS (d17:1/C32:1)	728.8		250.3	35
NS (d17:1/C33:0)	744.8		250.3	35
NS (d17:1/C33:1)	742.8		250.3	35
NS (d17:1/C34:0)	758.8		250.3	40
NS (d17:1/C34:1)	756.8		250.3	40
NS (d17:1/C35:0)	772.8		250.3	40
NS (d17:1/C35:1)	770.8		250.3	40
NS (d17:1/C36:0)	786.8		250.3	40
NS (d17:1/C36:1)	784.8		250.3	40
NS (d18:1/C16:0)	520.5		264.3	20
NS (d18:1/C16:1)	518.5		264.3	20
NS (d18:1/C17:0)	534.5		264.3	20
NS (d18:1/C17:1)	532.5		264.3	20
NS (d18:1/C18:0)	548.5		264.3	20
NS (d18:1/C18:1)	546.5		264.3	20
NS (d18:1/C19:0)	562.5		264.3	20
NS (d18:1/C19:1)	560.5		264.3	20
NS (d18:1/C20:0)	576.5		264.3	20
NS (d18:1/C20:1)	574.5		264.3	20
NS (d18:1/C21:0)	590.6		264.3	20
NS (d18:1/C21:1)	588.5		264.3	20
NS (d18:1/C22:0)	604.6		264.3	25
NS (d18:1/C22:1)	602.6		264.3	25
NS (d18:1/C23:0)	618.6		264.3	25
NS (d18:1/C23:1)	616.6		264.3	25
NS (d18:1/C24:0)	632.6		264.3	30
NS (d18:1/C24:1)	630.6		264.3	25
NS (d18:1/C24:2)	628.6		264.3	25
NS (d18:1/C25:0)	646.7		264.3	30
NS (d18:1/C25:1)	644.7		264.3	30
NS (d18:1/C26:0)	660.7		264.3	30
NS (d18:1/C26:1)	658.7		264.3	30
NS (d18:1/C27:0)	674.7		264.3	30
NS (d18:1/C27:1)	672.7		264.3	30
NS (d18:1/C28:0)	688.7		264.3	30
NS (d18:1/C28:1)	686.7		264.3	30
NS (d18:1/C29:0)	702.7		264.3	30
NS (d18:1/C29:1)	700.7		264.3	30
NS (d18:1/C30:0)	716.7		264.3	35
NS (d18:1/C30:1)	714.7		264.3	35
NS (d18:1/C31:0)	730.7		264.3	35
NS (d18:1/C31:1)	728.7		264.3	35
NS (d18:1/C32:0)	744.8		264.3	35
NS (d18:1/C32:1)	742.8		264.3	35
NS (d18:1/C33:0)	758.8		264.3	40
NS (d18:1/C33:1)	756.8		264.3	40
NS (d18:1/C34:0)	772.8		264.3	40
NS (d18:1/C34:1)	770.8		264.3	40
NS (d18:1/C35:0)	786.8		264.3	40
NS (d18:1/C35:1)	784.8		264.3	40
NS (d18:1/C36:0)	800.8		264.3	40
NS (d18:1/C36:1)	798.8		264.3	40
NS (d19:1/C16:0)	534.5		278.3	20
NS (d19:1/C16:1)	532.5		278.3	20
NS (d19:1/C17:0)	548.5		278.3	20
NS (d19:1/C17:1)	546.5		278.3	20
NS (d19:1/C18:0)	562.5		278.3	20
NS (d19:1/C18:1)	560.5		278.3	20
NS (d19:1/C19:0)	576.5		278.3	20
NS (d19:1/C19:1)	574.5		278.3	20
NS (d19:1/C20:0)	590.5		278.3	20
NS (d19:1/C20:1)	588.5		278.3	20
NS (d19:1/C21:0)	604.6		278.3	25
NS (d19:1/C21:1)	602.5		278.3	25
NS (d19:1/C22:0)	618.6		278.3	25
NS (d19:1/C22:1)	616.6		278.3	25
NS (d19:1/C23:0)	632.6		278.3	30
NS (d19:1/C23:1)	630.6		278.3	25
NS (d19:1/C24:0)	646.6		278.3	30
NS (d19:1/C24:1)	644.6		278.3	30
NS (d19:1/C24:2)	642.6		278.3	30
NS (d19:1/C25:0)	660.7		278.3	30
NS (d19:1/C25:1)	658.7		278.3	30
NS (d19:1/C26:0)	674.7		278.3	30
NS (d19:1/C26:1)	672.7		278.3	30
NS (d19:1/C27:0)	688.7		278.3	30
NS (d19:1/C27:1)	686.7		278.3	30
NS (d19:1/C28:0)	702.7		278.3	30
NS (d19:1/C28:1)	700.7		278.3	30
NS (d19:1/C29:0)	716.7		278.3	35
NS (d19:1/C29:1)	714.7		278.3	35
NS (d19:1/C30:0)	730.7		278.3	35
NS (d19:1/C30:1)	728.7		278.3	35
NS (d19:1/C31:0)	744.7		278.3	35
NS (d19:1/C31:1)	742.7		278.3	35
NS (d19:1/C32:0)	758.8		278.3	40
NS (d19:1/C32:1)	756.8		278.3	40
NS (d19:1/C33:0)	772.8		278.3	40
NS (d19:1/C33:1)	770.8		278.3	40
NS (d19:1/C34:0)	786.8		278.3	40
NS (d19:1/C34:1)	784.8		278.3	40
NS (d19:1/C35:0)	800.8		278.3	40
NS (d19:1/C35:1)	798.8		278.3	40
NS (d19:1/C36:0)	814.8		278.3	40
NS (d19:1/C36:1)	812.8		278.3	40
NS (d20:1/C16:0)	548.5		292.3	20
NS (d20:1/C16:1)	546.5		292.3	20
NS (d20:1/C17:0)	562.5		292.3	20
NS (d20:1/C17:1)	560.5		292.3	20
NS (d20:1/C18:0)	576.5		292.3	20
NS (d20:1/C18:1)	574.5		292.3	20
NS (d20:1/C19:0)	590.5		292.3	20
NS (d20:1/C19:1)	588.5		292.3	20
NS (d20:1/C20:0)	604.5		292.3	25
NS (d20:1/C20:1)	602.5		292.3	25
NS (d20:1/C21:0)	618.6		292.3	25
NS (d20:1/C21:1)	616.5		292.3	25
NS (d20:1/C22:0)	632.6		292.3	30
NS (d20:1/C22:1)	630.6		292.3	25
NS (d20:1/C23:0)	646.6		292.3	30
NS (d20:1/C23:1)	644.6		292.3	30
NS (d20:1/C24:0)	660.6		292.3	30
NS (d20:1/C24:1)	658.6		292.3	30
NS (d20:1/C24:2)	656.6		292.3	30
NS (d20:1/C25:0)	674.7		292.3	30
NS (d20:1/C25:1)	672.7		292.3	30
NS (d20:1/C26:0)	688.7		292.3	30
NS (d20:1/C26:1)	686.7		292.3	30
NS (d20:1/C27:0)	702.7		292.3	30
NS (d20:1/C27:1)	700.7		292.3	30
NS (d20:1/C28:0)	716.7		292.3	35
NS (d20:1/C28:1)	714.7		292.3	35
NS (d20:1/C29:0)	730.7		292.3	35
NS (d20:1/C29:1)	728.7		292.3	35
NS (d20:1/C30:0)	744.7		292.3	35
NS (d20:1/C30:1)	742.7		292.3	35
NS (d20:1/C31:0)	758.7		292.3	40
NS (d20:1/C31:1)	756.7		292.3	40
NS (d20:1/C32:0)	772.8		292.3	40
NS (d20:1/C32:1)	770.8		292.3	40
NS (d20:1/C33:0)	786.8		292.3	40
NS (d20:1/C33:1)	784.8		292.3	40
NS (d20:1/C34:0)	800.8		292.3	40
NS (d20:1/C34:1)	798.8		292.3	40
NS (d20:1/C35:0)	814.8		292.3	40
NS (d20:1/C35:1)	812.8		292.3	40
NS (d20:1/C36:0)	828.8		292.3	40
NS (d20:1/C36:1)	826.8		292.3	40
NS (d21:1/C16:0)	562.5		306.3	20
NS (d21:1/C16:1)	560.5		306.3	20
NS (d21:1/C17:0)	576.5		306.3	20
NS (d21:1/C17:1)	574.5		306.3	20
NS (d21:1/C18:0)	590.5		306.3	20
NS (d21:1/C18:1)	588.5		306.3	20
NS (d21:1/C19:0)	604.5		306.3	25
NS (d21:1/C19:1)	602.5		306.3	25
NS (d21:1/C20:0)	618.5		306.3	25
NS (d21:1/C20:1)	616.5		306.3	25
NS (d21:1/C21:0)	632.6		306.3	30
NS (d21:1/C21:1)	630.5		306.3	25
NS (d21:1/C22:0)	646.6		306.3	30
NS (d21:1/C22:1)	644.6		306.3	30
NS (d21:1/C23:0)	660.6		306.3	30
NS (d21:1/C23:1)	658.6		306.3	30
NS (d21:1/C24:0)	674.6		306.3	30
NS (d21:1/C24:1)	672.6		306.3	30
NS (d21:1/C24:2)	670.6		306.3	30
NS (d21:1/C25:0)	688.7		306.3	30
NS (d21:1/C25:1)	686.7		306.3	30
NS (d21:1/C26:0)	702.7		306.3	30
NS (d21:1/C26:1)	700.7		306.3	30
NS (d21:1/C27:0)	716.7		306.3	35
NS (d21:1/C27:1)	714.7		306.3	35
NS (d21:1/C28:0)	730.7		306.3	35
NS (d21:1/C28:1)	728.7		306.3	35
NS (d21:1/C29:0)	744.7		306.3	35
NS (d21:1/C29:1)	742.7		306.3	35
NS (d21:1/C30:0)	758.7		306.3	40
NS (d21:1/C30:1)	756.7		306.3	40
NS (d21:1/C31:0)	772.7		306.3	40
NS (d21:1/C31:1)	770.7		306.3	40
NS (d21:1/C32:0)	786.8		306.3	40
NS (d21:1/C32:1)	784.8		306.3	40
NS (d21:1/C33:0)	800.8		306.3	40
NS (d21:1/C33:1)	798.8		306.3	40
NS (d21:1/C34:0)	814.8		306.3	40
NS (d21:1/C34:1)	812.8		306.3	40
NS (d21:1/C35:0)	828.8		306.3	40
NS (d21:1/C35:1)	826.8		306.3	40
NS (d21:1/C36:0)	842.8		306.3	40
NS (d21:1/C36:1)	840.8		306.3	40
NS (d22:1/C16:0)	576.5		320.3	20
NS (d22:1/C16:1)	574.5		320.3	20
NS (d22:1/C17:0)	590.5		320.3	20
NS (d22:1/C17:1)	588.5		320.3	20
NS (d22:1/C18:0)	604.5		320.3	25
NS (d22:1/C18:1)	602.5		320.3	25
NS (d22:1/C19:0)	618.5		320.3	25
NS (d22:1/C19:1)	616.5		320.3	25
NS (d22:1/C20:0)	632.5		320.3	30
NS (d22:1/C20:1)	630.5		320.3	25
NS (d22:1/C21:0)	646.6		320.3	30
NS (d22:1/C21:1)	644.5		320.3	30
NS (d22:1/C22:0)	660.6		320.3	30
NS (d22:1/C22:1)	658.6		320.3	30
NS (d22:1/C23:0)	674.6		320.3	30
NS (d22:1/C23:1)	672.6		320.3	30
NS (d22:1/C24:0)	688.6		320.3	30
NS (d22:1/C24:1)	686.6		320.3	30
NS (d22:1/C24:2)	684.6		320.3	30
NS (d22:1/C25:0)	702.7		320.3	30
NS (d22:1/C25:1)	700.7		320.3	30
NS (d22:1/C26:0)	716.7		320.3	35
NS (d22:1/C26:1)	714.7		320.3	35
NS (d22:1/C27:0)	730.7		320.3	35
NS (d22:1/C27:1)	728.7		320.3	35
NS (d22:1/C28:0)	744.7		320.3	35
NS (d22:1/C28:1)	742.7		320.3	35
NS (d22:1/C29:0)	758.7		320.3	40
NS (d22:1/C29:1)	756.7		320.3	40
NS (d22:1/C30:0)	772.7		320.3	40
NS (d22:1/C30:1)	770.7		320.3	40
NS (d22:1/C31:0)	786.7		320.3	40
NS (d22:1/C31:1)	784.7		320.3	40
NS (d22:1/C32:0)	800.8		320.3	40
NS (d22:1/C32:1)	798.8		320.3	40
NS (d22:1/C33:0)	814.8		320.3	40
NS (d22:1/C33:1)	812.8		320.3	40
NS (d22:1/C34:0)	828.8		320.3	40
NS (d22:1/C34:1)	826.8		320.3	40
NS (d22:1/C35:0)	842.8		320.3	40
NS (d22:1/C35:1)	840.8		320.3	40
NS (d22:1/C36:0)	856.8		320.3	40
NS (d22:1/C36:1)	854.8		320.3	40
NS (d23:1/C16:0)	590.5		334.3	20
NS (d23:1/C16:1)	588.5		334.3	20
NS (d23:1/C17:0)	604.5		334.3	25
NS (d23:1/C17:1)	602.5		334.3	25
NS (d23:1/C18:0)	618.5		334.3	25
NS (d23:1/C18:1)	616.5		334.3	25
NS (d23:1/C19:0)	632.5		334.3	30
NS (d23:1/C19:1)	630.5		334.3	25
NS (d23:1/C20:0)	646.5		334.3	30
NS (d23:1/C20:1)	644.5		334.3	30
NS (d23:1/C21:0)	660.6		334.3	30
NS (d23:1/C21:1)	658.5		334.3	30
NS (d23:1/C22:0)	674.6		334.3	30
NS (d23:1/C22:1)	672.6		334.3	30
NS (d23:1/C23:0)	688.6		334.3	30
NS (d23:1/C23:1)	686.6		334.3	30
NS (d23:1/C24:0)	702.6		334.3	30
NS (d23:1/C24:1)	700.6		334.3	30
NS (d23:1/C24:2)	698.6		334.3	30
NS (d23:1/C25:0)	716.7		334.3	35
NS (d23:1/C25:1)	714.7		334.3	35
NS (d23:1/C26:0)	730.7		334.3	35
NS (d23:1/C26:1)	728.7		334.3	35
NS (d23:1/C27:0)	744.7		334.3	35
NS (d23:1/C27:1)	742.7		334.3	35
NS (d23:1/C28:0)	758.7		334.3	40
NS (d23:1/C28:1)	756.7		334.3	40
NS (d23:1/C29:0)	772.7		334.3	40
NS (d23:1/C29:1)	770.7		334.3	40
NS (d23:1/C30:0)	786.7		334.3	40
NS (d23:1/C30:1)	784.7		334.3	40
NS (d23:1/C31:0)	800.7		334.3	40
NS (d23:1/C31:1)	798.7		334.3	40
NS (d23:1/C32:0)	814.8		334.3	40
NS (d23:1/C32:1)	812.8		334.3	40
NS (d23:1/C33:0)	828.8		334.3	40
NS (d23:1/C33:1)	826.8		334.3	40
NS (d23:1/C34:0)	842.8		334.3	40
NS (d23:1/C34:1)	840.8		334.3	40
NS (d23:1/C35:0)	856.8		334.3	40
NS (d23:1/C35:1)	854.8		334.3	40
NS (d23:1/C36:0)	870.8		334.3	45
NS (d23:1/C36:1)	868.8		334.3	45
NS (d24:1/C16:0)	604.5		348.3	25
NS (d24:1/C16:1)	602.5		348.3	25
NS (d24:1/C17:0)	618.5		348.3	25
NS (d24:1/C17:1)	616.5		348.3	25
NS (d24:1/C18:0)	632.5		348.3	30
NS (d24:1/C18:1)	630.5		348.3	25
NS (d24:1/C19:0)	646.5		348.3	30
NS (d24:1/C19:1)	644.5		348.3	30
NS (d24:1/C20:0)	660.5		348.3	30
NS (d24:1/C20:1)	658.5		348.3	30
NS (d24:1/C21:0)	674.6		348.3	30
NS (d24:1/C21:1)	672.5		348.3	30
NS (d24:1/C22:0)	688.6		348.3	30
NS (d24:1/C22:1)	686.6		348.3	30
NS (d24:1/C23:0)	702.6		348.3	30
NS (d24:1/C23:1)	700.6		348.3	30
NS (d24:1/C24:0)	716.6		348.3	35
NS (d24:1/C24:1)	714.6		348.3	35
NS (d24:1/C24:2)	712.6		348.3	35
NS (d24:1/C25:0)	730.7		348.3	35
NS (d24:1/C25:1)	728.7		348.3	35
NS (d24:1/C26:0)	744.7		348.3	35
NS (d24:1/C26:1)	742.7		348.3	35
NS (d24:1/C27:0)	758.7		348.3	40
NS (d24:1/C27:1)	756.7		348.3	40
NS (d24:1/C28:0)	772.7		348.3	40
NS (d24:1/C28:1)	770.7		348.3	40
NS (d24:1/C29:0)	786.7		348.3	40
NS (d24:1/C29:1)	784.7		348.3	40
NS (d24:1/C30:0)	800.7		348.3	40
NS (d24:1/C30:1)	798.7		348.3	40
NS (d24:1/C31:0)	814.7		348.3	40
NS (d24:1/C31:1)	812.7		348.3	40
NS (d24:1/C32:0)	828.8		348.3	40
NS (d24:1/C32:1)	826.8		348.3	40
NS (d24:1/C33:0)	842.8		348.3	40
NS (d24:1/C33:1)	840.8		348.3	40
NS (d24:1/C34:0)	856.8		348.3	40
NS (d24:1/C34:1)	854.8		348.3	40
NS (d24:1/C35:0)	870.8		348.3	45
NS (d24:1/C35:1)	868.8		348.3	45
NS (d24:1/C36:0)	884.8		348.3	45
NS (d24:1/C36:1)	882.8		348.3	45
NS (d25:1/C16:0)	618.5		362.3	25
NS (d25:1/C16:1)	616.5		362.3	25
NS (d25:1/C17:0)	632.5		362.3	30
NS (d25:1/C17:1)	630.5		362.3	25
NS (d25:1/C18:0)	646.5		362.3	30
NS (d25:1/C18:1)	644.5		362.3	30
NS (d25:1/C19:0)	660.5		362.3	30
NS (d25:1/C19:1)	658.5		362.3	30
NS (d25:1/C20:0)	674.5		362.3	30
NS (d25:1/C20:1)	672.5		362.3	30
NS (d25:1/C21:0)	688.6		362.3	30
NS (d25:1/C21:1)	686.5		362.3	30
NS (d25:1/C22:0)	702.6		362.3	30
NS (d25:1/C22:1)	700.6		362.3	30
NS (d25:1/C23:0)	716.6		362.3	35
NS (d25:1/C23:1)	714.6		362.3	35
NS (d25:1/C24:0)	730.6		362.3	35
NS (d25:1/C24:1)	728.6		362.3	35
NS (d25:1/C24:2)	726.6		362.3	35
NS (d25:1/C25:0)	744.7		362.3	35
NS (d25:1/C25:1)	742.7		362.3	35
NS (d25:1/C26:0)	758.7		362.3	40
NS (d25:1/C26:1)	756.7		362.3	40
NS (d25:1/C27:0)	772.7		362.3	40
NS (d25:1/C27:1)	770.7		362.3	40
NS (d25:1/C28:0)	786.7		362.3	40
NS (d25:1/C28:1)	784.7		362.3	40
NS (d25:1/C29:0)	800.7		362.3	40
NS (d25:1/C29:1)	798.7		362.3	40
NS (d25:1/C30:0)	814.7		362.3	40
NS (d25:1/C30:1)	812.7		362.3	40
NS (d25:1/C31:0)	828.7		362.3	40
NS (d25:1/C31:1)	826.7		362.3	40
NS (d25:1/C32:0)	842.8		362.3	40
NS (d25:1/C32:1)	840.8		362.3	40
NS (d25:1/C33:0)	856.8		362.3	40
NS (d25:1/C33:1)	854.8		362.3	40
NS (d25:1/C34:0)	870.8		362.3	45
NS (d25:1/C34:1)	868.8		362.3	45
NS (d25:1/C35:0)	884.8		362.3	45
NS (d25:1/C35:1)	882.8		362.3	45
NS (d25:1/C36:0)	898.8		362.3	45
NS (d25:1/C36:1)	896.8		362.3	45
NS (d26:1/C16:0)	632.5		376.3	30
NS (d26:1/C16:1)	630.5		376.3	25
NS (d26:1/C17:0)	646.5		376.3	30
NS (d26:1/C17:1)	644.5		376.3	30
NS (d26:1/C18:0)	660.5		376.3	30
NS (d26:1/C18:1)	658.5		376.3	30
NS (d26:1/C19:0)	674.5		376.3	30
NS (d26:1/C19:1)	672.5		376.3	30
NS (d26:1/C20:0)	688.5		376.3	30
NS (d26:1/C20:1)	686.5		376.3	30
NS (d26:1/C21:0)	702.6		376.3	30
NS (d26:1/C21:1)	700.5		376.3	30
NS (d26:1/C22:0)	716.6		376.3	35
NS (d26:1/C22:1)	714.6		376.3	35
NS (d26:1/C23:0)	730.6		376.3	35
NS (d26:1/C23:1)	728.6		376.3	35
NS (d26:1/C24:0)	744.6		376.3	35
NS (d26:1/C24:1)	742.6		376.3	35
NS (d26:1/C24:2)	740.6		376.3	35
NS (d26:1/C25:0)	758.7		376.3	40
NS (d26:1/C25:1)	756.7		376.3	40
NS (d26:1/C26:0)	772.7		376.3	40
NS (d26:1/C26:1)	770.7		376.3	40
NS (d26:1/C27:0)	786.7		376.3	40
NS (d26:1/C27:1)	784.7		376.3	40
NS (d26:1/C28:0)	800.7		376.3	40
NS (d26:1/C28:1)	798.7		376.3	40
NS (d26:1/C29:0)	814.7		376.3	40
NS (d26:1/C29:1)	812.7		376.3	40
NS (d26:1/C30:0)	828.7		376.3	40
NS (d26:1/C30:1)	826.7		376.3	40
NS (d26:1/C31:0)	842.7		376.3	40
NS (d26:1/C31:1)	840.7		376.3	40
NS (d26:1/C32:0)	856.8		376.3	40
NS (d26:1/C32:1)	854.8		376.3	40
NS (d26:1/C33:0)	870.8		376.3	45
NS (d26:1/C33:1)	868.8		376.3	45
NS (d26:1/C34:0)	884.8		376.3	45
NS (d26:1/C34:1)	882.8		376.3	45
NS (d26:1/C35:0)	898.8		376.3	45
NS (d26:1/C35:1)	896.8		376.3	45
NS (d26:1/C36:0)	912.8		376.3	45
NS (d26:1/C36:1)	910.8		376.3	45
NP (t18:0/d9-C16:0)		565.5	300.3	25
NP (t16:0/C16:0)		528.6	272.3	25
NP (t16:0/C16:1)		526.6	272.3	25
NP (t16:0/C17:0)		542.6	272.3	25
NP (t16:0/C17:1)		540.6	272.3	25
NP (t16:0/C18:0)		556.6	272.3	25
NP (t16:0/C18:1)		554.6	272.3	25
NP (t16:0/C19:0)		570.6	272.3	25
NP (t16:0/C19:1)		568.6	272.3	25
NP (t16:0/C20:0)		584.6	272.3	25
NP (t16:0/C20:1)		582.6	272.3	25
NP (t16:0/C21:0)		598.6	272.3	25
NP (t16:0/C21:1)		596.6	272.3	25
NP (t16:0/C22:0)		612.7	272.3	25
NP (t16:0/C22:1)		610.7	272.3	25
NP (t16:0/C23:0)		626.7	272.3	30
NP (t16:0/C23:1)		624.7	272.3	30
NP (t16:0/C24:0)		640.7	272.3	30
NP (t16:0/C24:1)		638.7	272.3	30
NP (t16:0/C24:2)		636.7	272.3	30
NP (t16:0/C25:0)		654.7	272.3	30
NP (t16:0/C25:1)		652.7	272.3	30
NP (t16:0/C26:0)		668.7	272.3	30
NP (t16:0/C26:1)		666.7	272.3	30
NP (t16:0/C27:0)		682.7	272.3	30
NP (t16:0/C27:1)		680.7	272.3	30
NP (t16:0/C28:0)		696.8	272.3	30
NP (t16:0/C28:1)		694.8	272.3	30
NP (t16:0/C29:0)		710.8	272.3	30
NP (t16:0/C29:1)		708.8	272.3	30
NP (t16:0/C30:0)		724.8	272.3	35
NP (t16:0/C30:1)		722.8	272.3	35
NP (t16:0/C31:0)		738.8	272.3	35
NP (t16:0/C31:1)		736.8	272.3	35
NP (t16:0/C32:0)		752.8	272.3	35
NP (t16:0/C32:1)		750.8	272.3	35
NP (t16:0/C33:0)		766.8	272.3	35
NP (t16:0/C33:1)		764.8	272.3	35
NP (t16:0/C34:0)		780.9	272.3	35
NP (t16:0/C34:1)		778.9	272.3	35
NP (t16:0/C35:0)		794.9	272.3	35
NP (t16:0/C35:1)		792.9	272.3	35
NP (t16:0/C36:0)		808.9	272.3	45
NP (t16:0/C36:1)		806.9	272.3	45
NP (t17:0/C16:0)		542.6	286.3	25
NP (t17:0/C16:1)		540.6	286.3	25
NP (t17:0/C17:0)		556.6	286.3	25
NP (t17:0/C17:1)		554.6	286.3	25
NP (t17:0/C18:0)		570.6	286.3	25
NP (t17:0/C18:1)		568.6	286.3	25
NP (t17:0/C19:0)		584.6	286.3	25
NP (t17:0/C19:1)		582.6	286.3	25
NP (t17:0/C20:0)		598.6	286.3	25
NP (t17:0/C20:1)		596.6	286.3	25
NP (t17:0/C21:0)		612.6	286.3	25
NP (t17:0/C21:1)		610.6	286.3	25
NP (t17:0/C22:0)		626.7	286.3	30
NP (t17:0/C22:1)		624.7	286.3	30
NP (t17:0/C23:0)		640.7	286.3	30
NP (t17:0/C23:1)		638.7	286.3	30
NP (t17:0/C24:0)		654.7	286.3	30
NP (t17:0/C24:1)		652.7	286.3	30
NP (t17:0/C24:2)		650.7	286.3	30
NP (t17:0/C25:0)		668.7	286.3	30
NP (t17:0/C25:1)		666.7	286.3	30
NP (t17:0/C26:0)		682.7	286.3	30
NP (t17:0/C26:1)		680.7	286.3	30
NP (t17:0/C27:0)		696.7	286.3	30
NP (t17:0/C27:1)		694.7	286.3	30
NP (t17:0/C28:0)		710.8	286.3	30
NP (t17:0/C28:1)		708.8	286.3	30
NP (t17:0/C29:0)		724.8	286.3	35
NP (t17:0/C29:1)		722.8	286.3	35
NP (t17:0/C30:0)		738.8	286.3	35
NP (t17:0/C30:1)		736.8	286.3	35
NP (t17:0/C31:0)		752.8	286.3	35
NP (t17:0/C31:1)		750.8	286.3	35
NP (t17:0/C32:0)		766.8	286.3	35
NP (t17:0/C32:1)		764.8	286.3	35
NP (t17:0/C33:0)		780.8	286.3	35
NP (t17:0/C33:1)		778.8	286.3	35
NP (t17:0/C34:0)		794.9	286.3	35
NP (t17:0/C34:1)		792.9	286.3	35
NP (t17:0/C35:0)		808.9	286.3	45
NP (t17:0/C35:1)		806.9	286.3	45
NP (t17:0/C36:0)		822.9	286.3	45
NP (t17:0/C36:1)		820.9	286.3	45
NP (t18:0/C16:0)		556.6	300.3	25
NP (t18:0/C16:1)		554.6	300.3	25
NP (t18:0/C17:0)		570.6	300.3	25
NP (t18:0/C17:1)		568.6	300.3	25
NP (t18:0/C18:0)		584.6	300.3	25
NP (t18:0/C18:1)		582.6	300.3	25
NP (t18:0/C19:0)		598.6	300.3	25
NP (t18:0/C19:1)		596.6	300.3	25
NP (t18:0/C20:0)		612.6	300.3	25
NP (t18:0/C20:1)		610.6	300.3	25
NP (t18:0/C21:0)		626.6	300.3	30
NP (t18:0/C21:1)		624.6	300.3	30
NP (t18:0/C22:0)		640.7	300.3	30
NP (t18:0/C22:1)		638.7	300.3	30
NP (t18:0/C23:0)		654.7	300.3	30
NP (t18:0/C23:1)		652.7	300.3	30
NP (t18:0/C24:0)		668.7	300.3	30
NP (t18:0/C24:1)		666.7	300.3	30
NP (t18:0/C24:2)		664.7	300.3	30
NP (t18:0/C25:0)		682.7	300.3	30
NP (t18:0/C25:1)		680.7	300.3	30
NP (t18:0/C26:0)		696.7	300.3	30
NP (t18:0/C26:1)		694.7	300.3	30
NP (t18:0/C27:0)		710.7	300.3	30
NP (t18:0/C27:1)		708.7	300.3	30
NP (t18:0/C28:0)		724.8	300.3	35
NP (t18:0/C28:1)		722.8	300.3	35
NP (t18:0/C29:0)		738.8	300.3	35
NP (t18:0/C29:1)		736.8	300.3	35
NP (t18:0/C30:0)		752.8	300.3	35
NP (t18:0/C30:1)		750.8	300.3	35
NP (t18:0/C31:0)		766.8	300.3	35
NP (t18:0/C31:1)		764.8	300.3	35
NP (t18:0/C32:0)		780.8	300.3	35
NP (t18:0/C32:1)		778.8	300.3	35
NP (t18:0/C33:0)		794.8	300.3	35
NP (t18:0/C33:1)		792.8	300.3	35
NP (t18:0/C34:0)		808.9	300.3	45
NP (t18:0/C34:1)		806.9	300.3	45
NP (t18:0/C35:0)		822.9	300.3	45
NP (t18:0/C35:1)		820.9	300.3	45
NP (t18:0/C36:0)		836.9	300.3	45
NP (t18:0/C36:1)		834.9	300.3	45
NP (t19:0/C16:0)		570.6	314.3	25
NP (t19:0/C16:1)		568.6	314.3	25
NP (t19:0/C17:0)		584.6	314.3	25
NP (t19:0/C17:1)		582.6	314.3	25
NP (t19:0/C18:0)		598.6	314.3	25
NP (t19:0/C18:1)		596.6	314.3	25
NP (t19:0/C19:0)		612.6	314.3	25
NP (t19:0/C19:1)		610.6	314.3	25
NP (t19:0/C20:0)		626.6	314.3	30
NP (t19:0/C20:1)		624.6	314.3	30
NP (t19:0/C21:0)		640.6	314.3	30
NP (t19:0/C21:1)		638.6	314.3	30
NP (t19:0/C22:0)		654.7	314.3	30
NP (t19:0/C22:1)		652.7	314.3	30
NP (t19:0/C23:0)		668.7	314.3	30
NP (t19:0/C23:1)		666.7	314.3	30
NP (t19:0/C24:0)		682.7	314.3	30
NP (t19:0/C24:1)		680.7	314.3	30
NP (t19:0/C24:2)		678.7	314.3	30
NP (t19:0/C25:0)		696.7	314.3	30
NP (t19:0/C25:1)		694.7	314.3	30
NP (t19:0/C26:0)		710.7	314.3	30
NP (t19:0/C26:1)		708.7	314.3	30
NP (t19:0/C27:0)		724.7	314.3	35
NP (t19:0/C27:1)		722.7	314.3	35
NP (t19:0/C28:0)		738.8	314.3	35
NP (t19:0/C28:1)		736.8	314.3	35
NP (t19:0/C29:0)		752.8	314.3	35
NP (t19:0/C29:1)		750.8	314.3	35
NP (t19:0/C30:0)		766.8	314.3	35
NP (t19:0/C30:1)		764.8	314.3	35
NP (t19:0/C31:0)		780.8	314.3	35
NP (t19:0/C31:1)		778.8	314.3	35
NP (t19:0/C32:0)		794.8	314.3	35
NP (t19:0/C32:1)		792.8	314.3	35
NP (t19:0/C33:0)		808.8	314.3	45
NP (t19:0/C33:1)		806.8	314.3	45
NP (t19:0/C34:0)		822.9	314.3	45
NP (t19:0/C34:1)		820.9	314.3	45
NP (t19:0/C35:0)		836.9	314.3	45
NP (t19:0/C35:1)		834.9	314.3	45
NP (t19:0/C36:0)		850.9	314.3	45
NP (t19:0/C36:1)		848.9	314.3	45
NP (t20:0/C16:0)		584.6	328.3	25
NP (t20:0/C16:1)		582.6	328.3	25
NP (t20:0/C17:0)		598.6	328.3	25
NP (t20:0/C17:1)		596.6	328.3	25
NP (t20:0/C18:0)		612.6	328.3	25
NP (t20:0/C18:1)		610.6	328.3	25
NP (t20:0/C19:0)		626.6	328.3	30
NP (t20:0/C19:1)		624.6	328.3	30
NP (t20:0/C20:0)		640.6	328.3	30
NP (t20:0/C20:1)		638.6	328.3	30
NP (t20:0/C21:0)		654.6	328.3	30
NP (t20:0/C21:1)		652.6	328.3	30
NP (t20:0/C22:0)		668.7	328.3	30
NP (t20:0/C22:1)		666.7	328.3	30
NP (t20:0/C23:0)		682.7	328.3	30
NP (t20:0/C23:1)		680.7	328.3	30
NP (t20:0/C24:0)		696.7	328.3	30
NP (t20:0/C24:1)		694.7	328.3	30
NP (t20:0/C24:2)		692.7	328.3	30
NP (t20:0/C25:0)		710.7	328.3	30
NP (t20:0/C25:1)		708.7	328.3	30
NP (t20:0/C26:0)		724.7	328.3	35
NP (t20:0/C26:1)		722.7	328.3	35
NP (t20:0/C27:0)		738.7	328.3	35
NP (t20:0/C27:1)		736.7	328.3	35
NP (t20:0/C28:0)		752.8	328.3	35
NP (t20:0/C28:1)		750.8	328.3	35
NP (t20:0/C29:0)		766.8	328.3	35
NP (t20:0/C29:1)		764.8	328.3	35
NP (t20:0/C30:0)		780.8	328.3	35
NP (t20:0/C30:1)		778.8	328.3	35
NP (t20:0/C31:0)		794.8	328.3	35
NP (t20:0/C31:1)		792.8	328.3	35
NP (t20:0/C32:0)		808.8	328.3	45
NP (t20:0/C32:1)		806.8	328.3	45
NP (t20:0/C33:0)		822.8	328.3	45
NP (t20:0/C33:1)		820.8	328.3	45
NP (t20:0/C34:0)		836.9	328.3	45
NP (t20:0/C34:1)		834.9	328.3	45
NP (t20:0/C35:0)		850.9	328.3	45
NP (t20:0/C35:1)		848.9	328.3	45
NP (t20:0/C36:0)		864.9	328.3	45
NP (t20:0/C36:1)		862.9	328.3	45
NP (t21:0/C16:0)		598.6	342.3	25
NP (t21:0/C16:1)		596.6	342.3	25
NP (t21:0/C17:0)		612.6	342.3	25
NP (t21:0/C17:1)		610.6	342.3	25
NP (t21:0/C18:0)		626.6	342.3	30
NP (t21:0/C18:1)		624.6	342.3	30
NP (t21:0/C19:0)		640.6	342.3	30
NP (t21:0/C19:1)		638.6	342.3	30
NP (t21:0/C20:0)		654.6	342.3	30
NP (t21:0/C20:1)		652.6	342.3	30
NP (t21:0/C21:0)		668.6	342.3	30
NP (t21:0/C21:1)		666.6	342.3	30
NP (t21:0/C22:0)		682.7	342.3	30
NP (t21:0/C22:1)		680.7	342.3	30
NP (t21:0/C23:0)		696.7	342.3	30
NP (t21:0/C23:1)		694.7	342.3	30
NP (t21:0/C24:0)		710.7	342.3	30
NP (t21:0/C24:1)		708.7	342.3	30
NP (t21:0/C24:2)		706.7	342.3	30
NP (t21:0/C25:0)		724.7	342.3	35
NP (t21:0/C25:1)		722.7	342.3	35
NP (t21:0/C26:0)		738.7	342.3	35
NP (t21:0/C26:1)		736.7	342.3	35
NP (t21:0/C27:0)		752.7	342.3	35
NP (t21:0/C27:1)		750.7	342.3	35
NP (t21:0/C28:0)		766.8	342.3	35
NP (t21:0/C28:1)		764.8	342.3	35
NP (t21:0/C29:0)		780.8	342.3	35
NP (t21:0/C29:1)		778.8	342.3	35
NP (t21:0/C30:0)		794.8	342.3	35
NP (t21:0/C30:1)		792.8	342.3	35
NP (t21:0/C31:0)		808.8	342.3	45
NP (t21:0/C31:1)		806.8	342.3	45
NP (t21:0/C32:0)		822.8	342.3	45
NP (t21:0/C32:1)		820.8	342.3	45
NP (t21:0/C33:0)		836.8	342.3	45
NP (t21:0/C33:1)		834.8	342.3	45
NP (t21:0/C34:0)		850.9	342.3	45
NP (t21:0/C34:1)		848.9	342.3	45
NP (t21:0/C35:0)		864.9	342.3	45
NP (t21:0/C35:1)		862.9	342.3	45
NP (t21:0/C36:0)		878.9	342.3	45
NP (t21:0/C36:1)		876.9	342.3	45
NP (t22:0/C16:0)		612.6	356.3	25
NP (t22:0/C16:1)		610.6	356.3	25
NP (t22:0/C17:0)		626.6	356.3	30
NP (t22:0/C17:1)		624.6	356.3	30
NP (t22:0/C18:0)		640.6	356.3	30
NP (t22:0/C18:1)		638.6	356.3	30
NP (t22:0/C19:0)		654.6	356.3	30
NP (t22:0/C19:1)		652.6	356.3	30
NP (t22:0/C20:0)		668.6	356.3	30
NP (t22:0/C20:1)		666.6	356.3	30
NP (t22:0/C21:0)		682.6	356.3	30
NP (t22:0/C21:1)		680.6	356.3	30
NP (t22:0/C22:0)		696.7	356.3	30
NP (t22:0/C22:1)		694.7	356.3	30
NP (t22:0/C23:0)		710.7	356.3	30
NP (t22:0/C23:1)		708.7	356.3	30
NP (t22:0/C24:0)		724.7	356.3	35
NP (t22:0/C24:1)		722.7	356.3	35
NP (t22:0/C24:2)		720.7	356.3	35
NP (t22:0/C25:0)		738.7	356.3	35
NP (t22:0/C25:1)		736.7	356.3	35
NP (t22:0/C26:0)		752.7	356.3	35
NP (t22:0/C26:1)		750.7	356.3	35
NP (t22:0/C27:0)		766.7	356.3	35
NP (t22:0/C27:1)		764.7	356.3	35
NP (t22:0/C28:0)		780.8	356.3	35
NP (t22:0/C28:1)		778.8	356.3	35
NP (t22:0/C29:0)		794.8	356.3	35
NP (t22:0/C29:1)		792.8	356.3	35
NP (t22:0/C30:0)		808.8	356.3	45
NP (t22:0/C30:1)		806.8	356.3	45
NP (t22:0/C31:0)		822.8	356.3	45
NP (t22:0/C31:1)		820.8	356.3	45
NP (t22:0/C32:0)		836.8	356.3	45
NP (t22:0/C32:1)		834.8	356.3	45
NP (t22:0/C33:0)		850.8	356.3	45
NP (t22:0/C33:1)		848.8	356.3	45
NP (t22:0/C34:0)		864.9	356.3	45
NP (t22:0/C34:1)		862.9	356.3	45
NP (t22:0/C35:0)		878.9	356.3	45
NP (t22:0/C35:1)		876.9	356.3	45
NP (t22:0/C36:0)		892.9	356.3	45
NP (t22:0/C36:1)		890.9	356.3	45
NP (t23:0/C16:0)		626.6	370.3	30
NP (t23:0/C16:1)		624.6	370.3	30
NP (t23:0/C17:0)		640.6	370.3	30
NP (t23:0/C17:1)		638.6	370.3	30
NP (t23:0/C18:0)		654.6	370.3	30
NP (t23:0/C18:1)		652.6	370.3	30
NP (t23:0/C19:0)		668.6	370.3	30
NP (t23:0/C19:1)		666.6	370.3	30
NP (t23:0/C20:0)		682.6	370.3	30
NP (t23:0/C20:1)		680.6	370.3	30
NP (t23:0/C21:0)		696.6	370.3	30
NP (t23:0/C21:1)		694.6	370.3	30
NP (t23:0/C22:0)		710.7	370.3	30
NP (t23:0/C22:1)		708.7	370.3	30
NP (t23:0/C23:0)		724.7	370.3	35
NP (t23:0/C23:1)		722.7	370.3	35
NP (t23:0/C24:0)		738.7	370.3	35
NP (t23:0/C24:1)		736.7	370.3	35
NP (t23:0/C24:2)		734.7	370.3	35
NP (t23:0/C25:0)		752.7	370.3	35
NP (t23:0/C25:1)		750.7	370.3	35
NP (t23:0/C26:0)		766.7	370.3	35
NP (t23:0/C26:1)		764.7	370.3	35
NP (t23:0/C27:0)		780.7	370.3	35
NP (t23:0/C27:1)		778.7	370.3	35
NP (t23:0/C28:0)		794.8	370.3	35
NP (t23:0/C28:1)		792.8	370.3	35
NP (t23:0/C29:0)		808.8	370.3	45
NP (t23:0/C29:1)		806.8	370.3	45
NP (t23:0/C30:0)		822.8	370.3	45
NP (t23:0/C30:1)		820.8	370.3	45
NP (t23:0/C31:0)		836.8	370.3	45
NP (t23:0/C31:1)		834.8	370.3	45
NP (t23:0/C32:0)		850.8	370.3	45
NP (t23:0/C32:1)		848.8	370.3	45
NP (t23:0/C33:0)		864.8	370.3	45
NP (t23:0/C33:1)		862.8	370.3	45
NP (t23:0/C34:0)		878.9	370.3	45
NP (t23:0/C34:1)		876.9	370.3	45
NP (t23:0/C35:0)		892.9	370.3	45
NP (t23:0/C35:1)		890.9	370.3	45
NP (t23:0/C36:0)		906.9	370.3	50
NP (t23:0/C36:1)		904.9	370.3	50
NP (t24:0/C16:0)		640.6	384.3	30
NP (t24:0/C16:1)		638.6	384.3	30
NP (t24:0/C17:0)		654.6	384.3	30
NP (t24:0/C17:1)		652.6	384.3	30
NP (t24:0/C18:0)		668.6	384.3	30
NP (t24:0/C18:1)		666.6	384.3	30
NP (t24:0/C19:0)		682.6	384.3	30
NP (t24:0/C19:1)		680.6	384.3	30
NP (t24:0/C20:0)		696.6	384.3	30
NP (t24:0/C20:1)		694.6	384.3	30
NP (t24:0/C21:0)		710.6	384.3	30
NP (t24:0/C21:1)		708.6	384.3	30
NP (t24:0/C22:0)		724.7	384.3	35
NP (t24:0/C22:1)		722.7	384.3	35
NP (t24:0/C23:0)		738.7	384.3	35
NP (t24:0/C23:1)		736.7	384.3	35
NP (t24:0/C24:0)		752.7	384.3	35
NP (t24:0/C24:1)		750.7	384.3	35
NP (t24:0/C24:2)		748.7	384.3	35
NP (t24:0/C25:0)		766.7	384.3	35
NP (t24:0/C25:1)		764.7	384.3	35
NP (t24:0/C26:0)		780.7	384.3	35
NP (t24:0/C26:1)		778.7	384.3	35
NP (t24:0/C27:0)		794.7	384.3	35
NP (t24:0/C27:1)		792.7	384.3	35
NP (t24:0/C28:0)		808.8	384.3	45
NP (t24:0/C28:1)		806.8	384.3	45
NP (t24:0/C29:0)		822.8	384.3	45
NP (t24:0/C29:1)		820.8	384.3	45
NP (t24:0/C30:0)		836.8	384.3	45
NP (t24:0/C30:1)		834.8	384.3	45
NP (t24:0/C31:0)		850.8	384.3	45
NP (t24:0/C31:1)		848.8	384.3	45
NP (t24:0/C32:0)		864.8	384.3	45
NP (t24:0/C32:1)		862.8	384.3	45
NP (t24:0/C33:0)		878.8	384.3	45
NP (t24:0/C33:1)		876.8	384.3	45
NP (t24:0/C34:0)		892.9	384.3	45
NP (t24:0/C34:1)		890.9	384.3	45
NP (t24:0/C35:0)		906.9	384.3	50
NP (t24:0/C35:1)		904.9	384.3	50
NP (t24:0/C36:0)		920.9	384.3	50
NP (t24:0/C36:1)		918.9	384.3	50
NP (t25:0/C16:0)		654.6	398.3	30
NP (t25:0/C16:1)		652.6	398.3	30
NP (t25:0/C17:0)		668.6	398.3	30
NP (t25:0/C17:1)		666.6	398.3	30
NP (t25:0/C18:0)		682.6	398.3	30
NP (t25:0/C18:1)		680.6	398.3	30
NP (t25:0/C19:0)		696.6	398.3	30
NP (t25:0/C19:1)		694.6	398.3	30
NP (t25:0/C20:0)		710.6	398.3	30
NP (t25:0/C20:1)		708.6	398.3	30
NP (t25:0/C21:0)		724.6	398.3	35
NP (t25:0/C21:1)		722.6	398.3	35
NP (t25:0/C22:0)		738.7	398.3	35
NP (t25:0/C22:1)		736.7	398.3	35
NP (t25:0/C23:0)		752.7	398.3	35
NP (t25:0/C23:1)		750.7	398.3	35
NP (t25:0/C24:0)		766.7	398.3	35
NP (t25:0/C24:1)		764.7	398.3	35
NP (t25:0/C24:2)		762.7	398.3	35
NP (t25:0/C25:0)		780.7	398.3	35
NP (t25:0/C25:1)		778.7	398.3	35
NP (t25:0/C26:0)		794.7	398.3	35
NP (t25:0/C26:1)		792.7	398.3	35
NP (t25:0/C27:0)		808.7	398.3	45
NP (t25:0/C27:1)		806.7	398.3	45
NP (t25:0/C28:0)		822.8	398.3	45
NP (t25:0/C28:1)		820.8	398.3	45
NP (t25:0/C29:0)		836.8	398.3	45
NP (t25:0/C29:1)		834.8	398.3	45
NP (t25:0/C30:0)		850.8	398.3	45
NP (t25:0/C30:1)		848.8	398.3	45
NP (t25:0/C31:0)		864.8	398.3	45
NP (t25:0/C31:1)		862.8	398.3	45
NP (t25:0/C32:0)		878.8	398.3	45
NP (t25:0/C32:1)		876.8	398.3	45
NP (t25:0/C33:0)		892.8	398.3	45
NP (t25:0/C33:1)		890.8	398.3	45
NP (t25:0/C34:0)		906.9	398.3	50
NP (t25:0/C34:1)		904.9	398.3	50
NP (t25:0/C35:0)		920.9	398.3	50
NP (t25:0/C35:1)		918.9	398.3	50
NP (t25:0/C36:0)		934.9	398.3	50
NP (t25:0/C36:1)		932.9	398.3	50
NP (t26:0/C16:0)		668.6	412.3	30
NP (t26:0/C16:1)		666.6	412.3	30
NP (t26:0/C17:0)		682.6	412.3	30
NP (t26:0/C17:1)		680.6	412.3	30
NP (t26:0/C18:0)		696.6	412.3	30
NP (t26:0/C18:1)		694.6	412.3	30
NP (t26:0/C19:0)		710.6	412.3	30
NP (t26:0/C19:1)		708.6	412.3	30
NP (t26:0/C20:0)		724.6	412.3	35
NP (t26:0/C20:1)		722.6	412.3	35
NP (t26:0/C21:0)		738.6	412.3	35
NP (t26:0/C21:1)		736.6	412.3	35
NP (t26:0/C22:0)		752.7	412.3	35
NP (t26:0/C22:1)		750.7	412.3	35
NP (t26:0/C23:0)		766.7	412.3	35
NP (t26:0/C23:1)		764.7	412.3	35
NP (t26:0/C24:0)		780.7	412.3	35
NP (t26:0/C24:1)		778.7	412.3	35
NP (t26:0/C24:2)		776.7	412.3	35
NP (t26:0/C25:0)		794.7	412.3	35
NP (t26:0/C25:1)		792.7	412.3	35
NP (t26:0/C26:0)		808.7	412.3	45
NP (t26:0/C26:1)		806.7	412.3	45
NP (t26:0/C27:0)		822.7	412.3	45
NP (t26:0/C27:1)		820.7	412.3	45
NP (t26:0/C28:0)		836.8	412.3	45
NP (t26:0/C28:1)		834.8	412.3	45
NP (t26:0/C29:0)		850.8	412.3	45
NP (t26:0/C29:1)		848.8	412.3	45
NP (t26:0/C30:0)		864.8	412.3	45
NP (t26:0/C30:1)		862.8	412.3	45
NP (t26:0/C31:0)		878.8	412.3	45
NP (t26:0/C31:1)		876.8	412.3	45
NP (t26:0/C32:0)		892.8	412.3	45
NP (t26:0/C32:1)		890.8	412.3	45
NP (t26:0/C33:0)		906.8	412.3	50
NP (t26:0/C33:1)		904.8	412.3	50
NP (t26:0/C34:0)		920.9	412.3	50
NP (t26:0/C34:1)		918.9	412.3	50
NP (t26:0/C35:0)		934.9	412.3	50
NP (t26:0/C35:1)		932.9	412.3	50
NP (t26:0/C36:0)		948.9	412.3	50
NP (t26:0/C36:1)		946.9	412.3	50
NH (t18:1/d9-C16:0)	545.4		280.3	20
NH (t16:1/C16:0)	508.5		252.3	20
NH (t16:1/C16:1)	506.5		252.3	20
NH (t16:1/C17:0)	522.5		252.3	20
NH (t16:1/C17:1)	520.5		252.3	20
NH (t16:1/C18:0)	536.6		252.3	20
NH (t16:1/C18:1)	534.6		252.3	20
NH (t16:1/C19:0)	550.6		252.3	20
NH (t16:1/C19:1)	548.6		252.3	20
NH (t16:1/C20:0)	564.6		252.3	20
NH (t16:1/C20:1)	562.6		252.3	20
NH (t16:1/C21:0)	578.6		252.3	20
NH (t16:1/C21:1)	576.6		252.3	20
NH (t16:1/C22:0)	592.6		252.3	20
NH (t16:1/C22:1)	590.6		252.3	20
NH (t16:1/C23:0)	606.6		252.3	25
NH (t16:1/C23:1)	604.6		252.3	25
NH (t16:1/C24:0)	620.7		252.3	25
NH (t16:1/C24:1)	618.7		252.3	25
NH (t16:1/C24:2)	616.7		252.3	25
NH (t16:1/C25:0)	634.7		252.3	25
NH (t16:1/C25:1)	632.7		252.3	25
NH (t16:1/C26:0)	648.7		252.3	25
NH (t16:1/C26:1)	646.7		252.3	25
NH (t16:1/C27:0)	662.7		252.3	25
NH (t16:1/C27:1)	660.7		252.3	25
NH (t16:1/C28:0)	676.7		252.3	25
NH (t16:1/C28:1)	674.7		252.3	25
NH (t16:1/C29:0)	690.7		252.3	25
NH (t16:1/C29:1)	688.7		252.3	25
NH (t16:1/C30:0)	704.7		252.3	25
NH (t16:1/C30:1)	702.7		252.3	25
NH (t16:1/C31:0)	718.7		252.3	25
NH (t16:1/C31:1)	716.7		252.3	25
NH (t16:1/C32:0)	732.8		252.3	30
NH (t16:1/C32:1)	730.8		252.3	30
NH (t16:1/C33:0)	746.8		252.3	30
NH (t16:1/C33:1)	744.8		252.3	30
NH (t16:1/C34:0)	760.8		252.3	35
NH (t16:1/C34:1)	758.8		252.3	30
NH (t16:1/C35:0)	774.8		252.3	35
NH (t16:1/C35:1)	772.8		252.3	35
NH (t16:1/C36:0)	788.8		252.3	35
NH (t16:1/C36:1)	786.8		252.3	35
NH (t17:1/C16:0)	522.5		266.3	20
NH (t17:1/C16:1)	520.5		266.3	20
NH (t17:1/C17:0)	536.5		266.3	20
NH (t17:1/C17:1)	534.5		266.3	20
NH (t17:1/C18:0)	550.6		266.3	20
NH (t17:1/C18:1)	548.6		266.3	20
NH (t17:1/C19:0)	564.6		266.3	20
NH (t17:1/C19:1)	562.6		266.3	20
NH (t17:1/C20:0)	578.6		266.3	20
NH (t17:1/C20:1)	576.6		266.3	20
NH (t17:1/C21:0)	592.6		266.3	20
NH (t17:1/C21:1)	590.6		266.3	20
NH (t17:1/C22:0)	606.6		266.3	25
NH (t17:1/C22:1)	604.6		266.3	25
NH (t17:1/C23:0)	620.6		266.3	25
NH (t17:1/C23:1)	618.6		266.3	25
NH (t17:1/C24:0)	634.7		266.3	25
NH (t17:1/C24:1)	632.7		266.3	25
NH (t17:1/C24:2)	630.7		266.3	25
NH (t17:1/C25:0)	648.7		266.3	25
NH (t17:1/C25:1)	646.7		266.3	25
NH (t17:1/C26:0)	662.7		266.3	25
NH (t17:1/C26:1)	660.7		266.3	25
NH (t17:1/C27:0)	676.7		266.3	25
NH (t17:1/C27:1)	674.7		266.3	25
NH (t17:1/C28:0)	690.7		266.3	25
NH (t17:1/C28:1)	688.7		266.3	25
NH (t17:1/C29:0)	704.7		266.3	25
NH (t17:1/C29:1)	702.7		266.3	25
NH (t17:1/C30:0)	718.7		266.3	25
NH (t17:1/C30:1)	716.7		266.3	25
NH (t17:1/C31:0)	732.7		266.3	30
NH (t17:1/C31:1)	730.7		266.3	30
NH (t17:1/C32:0)	746.8		266.3	30
NH (t17:1/C32:1)	744.8		266.3	30
NH (t17:1/C33:0)	760.8		266.3	35
NH (t17:1/C33:1)	758.8		266.3	30
NH (t17:1/C34:0)	774.8		266.3	35
NH (t17:1/C34:1)	772.8		266.3	35
NH (t17:1/C35:0)	788.8		266.3	35
NH (t17:1/C35:1)	786.8		266.3	35
NH (t17:1/C36:0)	802.8		266.3	35
NH (t17:1/C36:1)	800.8		266.3	35
NH (t18:1/C16:0)	536.5		280.3	20
NH (t18:1/C16:1)	534.5		280.3	20
NH (t18:1/C17:0)	550.5		280.3	20
NH (t18:1/C17:1)	548.5		280.3	20
NH (t18:1/C18:0)	564.6		280.3	20
NH (t18:1/C18:1)	562.6		280.3	20
NH (t18:1/C19:0)	578.6		280.3	20
NH (t18:1/C19:1)	576.6		280.3	20
NH (t18:1/C20:0)	592.6		280.3	20
NH (t18:1/C20:1)	590.6		280.3	20
NH (t18:1/C21:0)	606.6		280.3	25
NH (t18:1/C21:1)	604.6		280.3	25
NH (t18:1/C22:0)	620.6		280.3	25
NH (t18:1/C22:1)	618.6		280.3	25
NH (t18:1/C23:0)	634.6		280.3	25
NH (t18:1/C23:1)	632.6		280.3	25
NH (t18:1/C24:0)	648.7		280.3	25
NH (t18:1/C24:1)	646.7		280.3	25
NH (t18:1/C24:2)	644.7		280.3	25
NH (t18:1/C25:0)	662.7		280.3	25
NH (t18:1/C25:1)	660.7		280.3	25
NH (t18:1/C26:0)	676.7		280.3	25
NH (t18:1/C26:1)	674.7		280.3	25
NH (t18:1/C27:0)	690.7		280.3	25
NH (t18:1/C27:1)	688.7		280.3	25
NH (t18:1/C28:0)	704.7		280.3	25
NH (t18:1/C28:1)	702.7		280.3	25
NH (t18:1/C29:0)	718.7		280.3	25
NH (t18:1/C29:1)	716.7		280.3	25
NH (t18:1/C30:0)	732.7		280.3	30
NH (t18:1/C30:1)	730.7		280.3	30
NH (t18:1/C31:0)	746.7		280.3	30
NH (t18:1/C31:1)	744.7		280.3	30
NH (t18:1/C32:0)	760.8		280.3	35
NH (t18:1/C32:1)	758.8		280.3	30
NH (t18:1/C33:0)	774.8		280.3	35
NH (t18:1/C33:1)	772.8		280.3	35
NH (t18:1/C34:0)	788.8		280.3	35
NH (t18:1/C34:1)	786.8		280.3	35
NH (t18:1/C35:0)	802.8		280.3	35
NH (t18:1/C35:1)	800.8		280.3	35
NH (t18:1/C36:0)	816.8		280.3	35
NH (t18:1/C36:1)	814.8		280.3	35
NH (t19:1/C16:0)	550.5		294.3	20
NH (t19:1/C16:1)	548.5		294.3	20
NH (t19:1/C17:0)	564.5		294.3	20
NH (t19:1/C17:1)	562.5		294.3	20
NH (t19:1/C18:0)	578.6		294.3	20
NH (t19:1/C18:1)	576.6		294.3	20
NH (t19:1/C19:0)	592.6		294.3	20
NH (t19:1/C19:1)	590.6		294.3	20
NH (t19:1/C20:0)	606.6		294.3	25
NH (t19:1/C20:1)	604.6		294.3	25
NH (t19:1/C21:0)	620.6		294.3	25
NH (t19:1/C21:1)	618.6		294.3	25
NH (t19:1/C22:0)	634.6		294.3	25
NH (t19:1/C22:1)	632.6		294.3	25
NH (t19:1/C23:0)	648.6		294.3	25
NH (t19:1/C23:1)	646.6		294.3	25
NH (t19:1/C24:0)	662.7		294.3	25
NH (t19:1/C24:1)	660.7		294.3	25
NH (t19:1/C24:2)	658.7		294.3	25
NH (t19:1/C25:0)	676.7		294.3	25
NH (t19:1/C25:1)	674.7		294.3	25
NH (t19:1/C26:0)	690.7		294.3	25
NH (t19:1/C26:1)	688.7		294.3	25
NH (t19:1/C27:0)	704.7		294.3	25
NH (t19:1/C27:1)	702.7		294.3	25
NH (t19:1/C28:0)	718.7		294.3	25
NH (t19:1/C28:1)	716.7		294.3	25
NH (t19:1/C29:0)	732.7		294.3	30
NH (t19:1/C29:1)	730.7		294.3	30
NH (t19:1/C30:0)	746.7		294.3	30
NH (t19:1/C30:1)	744.7		294.3	30
NH (t19:1/C31:0)	760.7		294.3	35
NH (t19:1/C31:1)	758.7		294.3	30
NH (t19:1/C32:0)	774.8		294.3	35
NH (t19:1/C32:1)	772.8		294.3	35
NH (t19:1/C33:0)	788.8		294.3	35
NH (t19:1/C33:1)	786.8		294.3	35
NH (t19:1/C34:0)	802.8		294.3	35
NH (t19:1/C34:1)	800.8		294.3	35
NH (t19:1/C35:0)	816.8		294.3	35
NH (t19:1/C35:1)	814.8		294.3	35
NH (t19:1/C36:0)	830.8		294.3	35
NH (t19:1/C36:1)	828.8		294.3	35
NH (t20:1/C16:0)	564.5		308.3	20
NH (t20:1/C16:1)	562.5		308.3	20
NH (t20:1/C17:0)	578.5		308.3	20
NH (t20:1/C17:1)	576.5		308.3	20
NH (t20:1/C18:0)	592.6		308.3	20
NH (t20:1/C18:1)	590.6		308.3	20
NH (t20:1/C19:0)	606.6		308.3	25
NH (t20:1/C19:1)	604.6		308.3	25
NH (t20:1/C20:0)	620.6		308.3	25
NH (t20:1/C20:1)	618.6		308.3	25
NH (t20:1/C21:0)	634.6		308.3	25
NH (t20:1/C21:1)	632.6		308.3	25
NH (t20:1/C22:0)	648.6		308.3	25
NH (t20:1/C22:1)	646.6		308.3	25
NH (t20:1/C23:0)	662.6		308.3	25
NH (t20:1/C23:1)	660.6		308.3	25
NH (t20:1/C24:0)	676.7		308.3	25
NH (t20:1/C24:1)	674.7		308.3	25
NH (t20:1/C24:2)	672.7		308.3	25
NH (t20:1/C25:0)	690.7		308.3	25
NH (t20:1/C25:1)	688.7		308.3	25
NH (t20:1/C26:0)	704.7		308.3	25
NH (t20:1/C26:1)	702.7		308.3	25
NH (t20:1/C27:0)	718.7		308.3	25
NH (t20:1/C27:1)	716.7		308.3	25
NH (t20:1/C28:0)	732.7		308.3	30
NH (t20:1/C28:1)	730.7		308.3	30
NH (t20:1/C29:0)	746.7		308.3	30
NH (t20:1/C29:1)	744.7		308.3	30
NH (t20:1/C30:0)	760.7		308.3	35
NH (t20:1/C30:1)	758.7		308.3	30
NH (t20:1/C31:0)	774.7		308.3	35
NH (t20:1/C31:1)	772.7		308.3	35
NH (t20:1/C32:0)	788.8		308.3	35
NH (t20:1/C32:1)	786.8		308.3	35
NH (t20:1/C33:0)	802.8		308.3	35
NH (t20:1/C33:1)	800.8		308.3	35
NH (t20:1/C34:0)	816.8		308.3	35
NH (t20:1/C34:1)	814.8		308.3	35
NH (t20:1/C35:0)	830.8		308.3	35
NH (t20:1/C35:1)	828.8		308.3	35
NH (t20:1/C36:0)	844.8		308.3	35
NH (t20:1/C36:1)	842.8		308.3	35
NH (t21:1/C16:0)	578.5		322.3	20
NH (t21:1/C16:1)	576.5		322.3	20
NH (t21:1/C17:0)	592.5		322.3	20
NH (t21:1/C17:1)	590.5		322.3	20
NH (t21:1/C18:0)	606.6		322.3	25
NH (t21:1/C18:1)	604.6		322.3	25
NH (t21:1/C19:0)	620.6		322.3	25
NH (t21:1/C19:1)	618.6		322.3	25
NH (t21:1/C20:0)	634.6		322.3	25
NH (t21:1/C20:1)	632.6		322.3	25
NH (t21:1/C21:0)	648.6		322.3	25
NH (t21:1/C21:1)	646.6		322.3	25
NH (t21:1/C22:0)	662.6		322.3	25
NH (t21:1/C22:1)	660.6		322.3	25
NH (t21:1/C23:0)	676.6		322.3	25
NH (t21:1/C23:1)	674.6		322.3	25
NH (t21:1/C24:0)	690.7		322.3	25
NH (t21:1/C24:1)	688.7		322.3	25
NH (t21:1/C24:2)	686.7		322.3	25
NH (t21:1/C25:0)	704.7		322.3	25
NH (t21:1/C25:1)	702.7		322.3	25
NH (t21:1/C26:0)	718.7		322.3	25
NH (t21:1/C26:1)	716.7		322.3	25
NH (t21:1/C27:0)	732.7		322.3	30
NH (t21:1/C27:1)	730.7		322.3	30
NH (t21:1/C28:0)	746.7		322.3	30
NH (t21:1/C28:1)	744.7		322.3	30
NH (t21:1/C29:0)	760.7		322.3	35
NH (t21:1/C29:1)	758.7		322.3	30
NH (t21:1/C30:0)	774.7		322.3	35
NH (t21:1/C30:1)	772.7		322.3	35
NH (t21:1/C31:0)	788.7		322.3	35
NH (t21:1/C31:1)	786.7		322.3	35
NH (t21:1/C32:0)	802.8		322.3	35
NH (t21:1/C32:1)	800.8		322.3	35
NH (t21:1/C33:0)	816.8		322.3	35
NH (t21:1/C33:1)	814.8		322.3	35
NH (t21:1/C34:0)	830.8		322.3	35
NH (t21:1/C34:1)	828.8		322.3	35
NH (t21:1/C35:0)	844.8		322.3	35
NH (t21:1/C35:1)	842.8		322.3	35
NH (t21:1/C36:0)	858.8		322.3	35
NH (t21:1/C36:1)	856.8		322.3	35
NH (t22:1/C16:0)	592.5		336.3	20
NH (t22:1/C16:1)	590.5		336.3	20
NH (t22:1/C17:0)	606.5		336.3	25
NH (t22:1/C17:1)	604.5		336.3	25
NH (t22:1/C18:0)	620.6		336.3	25
NH (t22:1/C18:1)	618.6		336.3	25
NH (t22:1/C19:0)	634.6		336.3	25
NH (t22:1/C19:1)	632.6		336.3	25
NH (t22:1/C20:0)	648.6		336.3	25
NH (t22:1/C20:1)	646.6		336.3	25
NH (t22:1/C21:0)	662.6		336.3	25
NH (t22:1/C21:1)	660.6		336.3	25
NH (t22:1/C22:0)	676.6		336.3	25
NH (t22:1/C22:1)	674.6		336.3	25
NH (t22:1/C23:0)	690.6		336.3	25
NH (t22:1/C23:1)	688.6		336.3	25
NH (t22:1/C24:0)	704.7		336.3	25
NH (t22:1/C24:1)	702.7		336.3	25
NH (t22:1/C24:2)	700.7		336.3	25
NH (t22:1/C25:0)	718.7		336.3	25
NH (t22:1/C25:1)	716.7		336.3	25
NH (t22:1/C26:0)	732.7		336.3	30
NH (t22:1/C26:1)	730.7		336.3	30
NH (t22:1/C27:0)	746.7		336.3	30
NH (t22:1/C27:1)	744.7		336.3	30
NH (t22:1/C28:0)	760.7		336.3	35
NH (t22:1/C28:1)	758.7		336.3	30
NH (t22:1/C29:0)	774.7		336.3	35
NH (t22:1/C29:1)	772.7		336.3	35
NH (t22:1/C30:0)	788.7		336.3	35
NH (t22:1/C30:1)	786.7		336.3	35
NH (t22:1/C31:0)	802.7		336.3	35
NH (t22:1/C31:1)	800.7		336.3	35
NH (t22:1/C32:0)	816.8		336.3	35
NH (t22:1/C32:1)	814.8		336.3	35
NH (t22:1/C33:0)	830.8		336.3	35
NH (t22:1/C33:1)	828.8		336.3	35
NH (t22:1/C34:0)	844.8		336.3	35
NH (t22:1/C34:1)	842.8		336.3	35
NH (t22:1/C35:0)	858.8		336.3	35
NH (t22:1/C35:1)	856.8		336.3	35
NH (t22:1/C36:0)	872.8		336.3	35
NH (t22:1/C36:1)	870.8		336.3	35
NH (t23:1/C16:0)	606.5		350.3	25
NH (t23:1/C16:1)	604.5		350.3	25
NH (t23:1/C17:0)	620.5		350.3	25
NH (t23:1/C17:1)	618.5		350.3	25
NH (t23:1/C18:0)	634.6		350.3	25
NH (t23:1/C18:1)	632.6		350.3	25
NH (t23:1/C19:0)	648.6		350.3	25
NH (t23:1/C19:1)	646.6		350.3	25
NH (t23:1/C20:0)	662.6		350.3	25
NH (t23:1/C20:1)	660.6		350.3	25
NH (t23:1/C21:0)	676.6		350.3	25
NH (t23:1/C21:1)	674.6		350.3	25
NH (t23:1/C22:0)	690.6		350.3	25
NH (t23:1/C22:1)	688.6		350.3	25
NH (t23:1/C23:0)	704.6		350.3	25
NH (t23:1/C23:1)	702.6		350.3	25
NH (t23:1/C24:0)	718.7		350.3	25
NH (t23:1/C24:1)	716.7		350.3	25
NH (t23:1/C24:2)	714.7		350.3	25
NH (t23:1/C25:0)	732.7		350.3	30
NH (t23:1/C25:1)	730.7		350.3	30
NH (t23:1/C26:0)	746.7		350.3	30
NH (t23:1/C26:1)	744.7		350.3	30
NH (t23:1/C27:0)	760.7		350.3	35
NH (t23:1/C27:1)	758.7		350.3	30
NH (t23:1/C28:0)	774.7		350.3	35
NH (t23:1/C28:1)	772.7		350.3	35
NH (t23:1/C29:0)	788.7		350.3	35
NH (t23:1/C29:1)	786.7		350.3	35
NH (t23:1/C30:0)	802.7		350.3	35
NH (t23:1/C30:1)	800.7		350.3	35
NH (t23:1/C31:0)	816.7		350.3	35
NH (t23:1/C31:1)	814.7		350.3	35
NH (t23:1/C32:0)	830.8		350.3	35
NH (t23:1/C32:1)	828.8		350.3	35
NH (t23:1/C33:0)	844.8		350.3	35
NH (t23:1/C33:1)	842.8		350.3	35
NH (t23:1/C34:0)	858.8		350.3	35
NH (t23:1/C34:1)	856.8		350.3	35
NH (t23:1/C35:0)	872.8		350.3	35
NH (t23:1/C35:1)	870.8		350.3	35
NH (t23:1/C36:0)	886.8		350.3	35
NH (t23:1/C36:1)	884.8		350.3	35
NH (t24:1/C16:0)	620.5		364.3	25
NH (t24:1/C16:1)	618.5		364.3	25
NH (t24:1/C17:0)	634.5		364.3	25
NH (t24:1/C17:1)	632.5		364.3	25
NH (t24:1/C18:0)	648.6		364.3	25
NH (t24:1/C18:1)	646.6		364.3	25
NH (t24:1/C19:0)	662.6		364.3	25
NH (t24:1/C19:1)	660.6		364.3	25
NH (t24:1/C20:0)	676.6		364.3	25
NH (t24:1/C20:1)	674.6		364.3	25
NH (t24:1/C21:0)	690.6		364.3	25
NH (t24:1/C21:1)	688.6		364.3	25
NH (t24:1/C22:0)	704.6		364.3	25
NH (t24:1/C22:1)	702.6		364.3	25
NH (t24:1/C23:0)	718.6		364.3	25
NH (t24:1/C23:1)	716.6		364.3	25
NH (t24:1/C24:0)	732.7		364.3	30
NH (t24:1/C24:1)	730.7		364.3	30
NH (t24:1/C24:2)	728.7		364.3	30
NH (t24:1/C25:0)	746.7		364.3	30
NH (t24:1/C25:1)	744.7		364.3	30
NH (t24:1/C26:0)	760.7		364.3	35
NH (t24:1/C26:1)	758.7		364.3	30
NH (t24:1/C27:0)	774.7		364.3	35
NH (t24:1/C27:1)	772.7		364.3	35
NH (t24:1/C28:0)	788.7		364.3	35
NH (t24:1/C28:1)	786.7		364.3	35
NH (t24:1/C29:0)	802.7		364.3	35
NH (t24:1/C29:1)	800.7		364.3	35
NH (t24:1/C30:0)	816.7		364.3	35
NH (t24:1/C30:1)	814.7		364.3	35
NH (t24:1/C31:0)	830.7		364.3	35
NH (t24:1/C31:1)	828.7		364.3	35
NH (t24:1/C32:0)	844.8		364.3	35
NH (t24:1/C32:1)	842.8		364.3	35
NH (t24:1/C33:0)	858.8		364.3	35
NH (t24:1/C33:1)	856.8		364.3	35
NH (t24:1/C34:0)	872.8		364.3	35
NH (t24:1/C34:1)	870.8		364.3	35
NH (t24:1/C35:0)	886.8		364.3	35
NH (t24:1/C35:1)	884.8		364.3	35
NH (t24:1/C36:0)	900.8		364.3	35
NH (t24:1/C36:1)	898.8		364.3	35
NH (t25:1/C16:0)	634.5		378.3	25
NH (t25:1/C16:1)	632.5		378.3	25
NH (t25:1/C17:0)	648.5		378.3	25
NH (t25:1/C17:1)	646.5		378.3	25
NH (t25:1/C18:0)	662.6		378.3	25
NH (t25:1/C18:1)	660.6		378.3	25
NH (t25:1/C19:0)	676.6		378.3	25
NH (t25:1/C19:1)	674.6		378.3	25
NH (t25:1/C20:0)	690.6		378.3	25
NH (t25:1/C20:1)	688.6		378.3	25
NH (t25:1/C21:0)	704.6		378.3	25
NH (t25:1/C21:1)	702.6		378.3	25
NH (t25:1/C22:0)	718.6		378.3	25
NH (t25:1/C22:1)	716.6		378.3	25
NH (t25:1/C23:0)	732.6		378.3	30
NH (t25:1/C23:1)	730.6		378.3	30
NH (t25:1/C24:0)	746.7		378.3	30
NH (t25:1/C24:1)	744.7		378.3	30
NH (t25:1/C24:2)	742.7		378.3	30
NH (t25:1/C25:0)	760.7		378.3	35
NH (t25:1/C25:1)	758.7		378.3	30
NH (t25:1/C26:0)	774.7		378.3	35
NH (t25:1/C26:1)	772.7		378.3	35
NH (t25:1/C27:0)	788.7		378.3	35
NH (t25:1/C27:1)	786.7		378.3	35
NH (t25:1/C28:0)	802.7		378.3	35
NH (t25:1/C28:1)	800.7		378.3	35
NH (t25:1/C29:0)	816.7		378.3	35
NH (t25:1/C29:1)	814.7		378.3	35
NH (t25:1/C30:0)	830.7		378.3	35
NH (t25:1/C30:1)	828.7		378.3	35
NH (t25:1/C31:0)	844.7		378.3	35
NH (t25:1/C31:1)	842.7		378.3	35
NH (t25:1/C32:0)	858.8		378.3	35
NH (t25:1/C32:1)	856.8		378.3	35
NH (t25:1/C33:0)	872.8		378.3	35
NH (t25:1/C33:1)	870.8		378.3	35
NH (t25:1/C34:0)	886.8		378.3	35
NH (t25:1/C34:1)	884.8		378.3	35
NH (t25:1/C35:0)	900.8		378.3	35
NH (t25:1/C35:1)	898.8		378.3	35
NH (t25:1/C36:0)	914.8		378.3	35
NH (t25:1/C36:1)	912.8		378.3	35
NH (t26:1/C16:0)	648.5		392.3	25
NH (t26:1/C16:1)	646.5		392.3	25
NH (t26:1/C17:0)	662.5		392.3	25
NH (t26:1/C17:1)	660.5		392.3	25
NH (t26:1/C18:0)	676.6		392.3	25
NH (t26:1/C18:1)	674.6		392.3	25
NH (t26:1/C19:0)	690.6		392.3	25
NH (t26:1/C19:1)	688.6		392.3	25
NH (t26:1/C20:0)	704.6		392.3	25
NH (t26:1/C20:1)	702.6		392.3	25
NH (t26:1/C21:0)	718.6		392.3	25
NH (t26:1/C21:1)	716.6		392.3	25
NH (t26:1/C22:0)	732.6		392.3	30
NH (t26:1/C22:1)	730.6		392.3	30
NH (t26:1/C23:0)	746.6		392.3	30
NH (t26:1/C23:1)	744.6		392.3	30
NH (t26:1/C24:0)	760.7		392.3	35
NH (t26:1/C24:1)	758.7		392.3	30
NH (t26:1/C24:2)	756.7		392.3	30
NH (t26:1/C25:0)	774.7		392.3	35
NH (t26:1/C25:1)	772.7		392.3	35
NH (t26:1/C26:0)	788.7		392.3	35
NH (t26:1/C26:1)	786.7		392.3	35
NH (t26:1/C27:0)	802.7		392.3	35
NH (t26:1/C27:1)	800.7		392.3	35
NH (t26:1/C28:0)	816.7		392.3	35
NH (t26:1/C28:1)	814.7		392.3	35
NH (t26:1/C29:0)	830.7		392.3	35
NH (t26:1/C29:1)	828.7		392.3	35
NH (t26:1/C30:0)	844.7		392.3	35
NH (t26:1/C30:1)	842.7		392.3	35
NH (t26:1/C31:0)	858.7		392.3	35
NH (t26:1/C31:1)	856.7		392.3	35
NH (t26:1/C32:0)	872.8		392.3	35
NH (t26:1/C32:1)	870.8		392.3	35
NH (t26:1/C33:0)	886.8		392.3	35
NH (t26:1/C33:1)	884.8		392.3	35
NH (t26:1/C34:0)	900.8		392.3	35
NH (t26:1/C34:1)	898.8		392.3	35
NH (t26:1/C35:0)	914.8		392.3	35
NH (t26:1/C35:1)	912.8		392.3	35
NH (t26:1/C36:0)	928.8		392.3	35
NH (t26:1/C36:1)	926.8		392.3	35
NSD (d16:2/C16:0)	490.5		234.3	20
NSD (d16:2/C16:1)	488.4		234.3	20
NSD (d16:2/C17:0)	504.5		234.3	20
NSD (d16:2/C17:1)	502.5		234.3	20
NSD (d16:2/C18:0)	518.5		234.3	20
NSD (d16:2/C18:1)	516.5		234.3	20
NSD (d16:2/C19:0)	532.5		234.3	20
NSD (d16:2/C19:1)	530.5		234.3	20
NSD (d16:2/C20:0)	546.5		234.3	20
NSD (d16:2/C20:1)	544.5		234.3	20
NSD (d16:2/C21:0)	560.5		234.3	20
NSD (d16:2/C21:1)	558.5		234.3	20
NSD (d16:2/C22:0)	574.6		234.3	20
NSD (d16:2/C22:1)	572.5		234.3	20
NSD (d16:2/C23:0)	588.6		234.3	25
NSD (d16:2/C23:1)	586.6		234.3	25
NSD (d16:2/C24:0)	602.6		234.3	25
NSD (d16:2/C24:1)	600.6		234.3	25
NSD (d16:2/C24:2)	598.6		234.3	25
NSD (d16:2/C25:0)	616.7		234.3	30
NSD (d16:2/C25:1)	614.7		234.3	30
NSD (d16:2/C26:0)	630.7		234.3	30
NSD (d16:2/C26:1)	628.7		234.3	30
NSD (d16:2/C27:0)	644.7		234.3	30
NSD (d16:2/C27:1)	642.7		234.3	30
NSD (d16:2/C28:0)	658.7		234.3	30
NSD (d16:2/C28:1)	656.7		234.3	30
NSD (d16:2/C29:0)	672.7		234.3	30
NSD (d16:2/C29:1)	670.7		234.3	30
NSD (d16:2/C30:0)	686.7		234.3	30
NSD (d16:2/C30:1)	684.7		234.3	30
NSD (d16:2/C31:0)	700.7		234.3	30
NSD (d16:2/C31:1)	698.7		234.3	30
NSD (d16:2/C32:0)	714.8		234.3	35
NSD (d16:2/C32:1)	712.8		234.3	35
NSD (d16:2/C33:0)	728.8		234.3	35
NSD (d16:2/C33:1)	726.7		234.3	35
NSD (d16:2/C34:0)	742.8		234.3	40
NSD (d16:2/C34:1)	740.8		234.3	35
NSD (d16:2/C35:0)	756.8		234.3	40
NSD (d16:2/C35:1)	754.8		234.3	40
NSD (d16:2/C36:0)	770.8		234.3	40
NSD (d16:2/C36:1)	768.8		234.3	40
NSD (d17:2/C16:0)	504.5		248.3	20
NSD (d17:2/C16:1)	502.4		248.3	20
NSD (d17:2/C17:0)	518.5		248.3	20
NSD (d17:2/C17:1)	516.5		248.3	20
NSD (d17:2/C18:0)	532.5		248.3	20
NSD (d17:2/C18:1)	530.5		248.3	20
NSD (d17:2/C19:0)	546.5		248.3	20
NSD (d17:2/C19:1)	544.5		248.3	20
NSD (d17:2/C20:0)	560.5		248.3	20
NSD (d17:2/C20:1)	558.5		248.3	20
NSD (d17:2/C21:0)	574.5		248.3	20
NSD (d17:2/C21:1)	572.5		248.3	20
NSD (d17:2/C22:0)	588.6		248.3	25
NSD (d17:2/C22:1)	586.5		248.3	25
NSD (d17:2/C23:0)	602.6		248.3	25
NSD (d17:2/C23:1)	600.6		248.3	25
NSD (d17:2/C24:0)	616.6		248.3	30
NSD (d17:2/C24:1)	614.6		248.3	30
NSD (d17:2/C24:2)	612.6		248.3	30
NSD (d17:2/C25:0)	630.7		248.3	30
NSD (d17:2/C25:1)	628.7		248.3	30
NSD (d17:2/C26:0)	644.7		248.3	30
NSD (d17:2/C26:1)	642.7		248.3	30
NSD (d17:2/C27:0)	658.7		248.3	30
NSD (d17:2/C27:1)	656.7		248.3	30
NSD (d17:2/C28:0)	672.7		248.3	30
NSD (d17:2/C28:1)	670.7		248.3	30
NSD (d17:2/C29:0)	686.7		248.3	30
NSD (d17:2/C29:1)	684.7		248.3	30
NSD (d17:2/C30:0)	700.7		248.3	30
NSD (d17:2/C30:1)	698.7		248.3	30
NSD (d17:2/C31:0)	714.7		248.3	35
NSD (d17:2/C31:1)	712.7		248.3	35
NSD (d17:2/C32:0)	728.8		248.3	35
NSD (d17:2/C32:1)	726.8		248.3	35
NSD (d17:2/C33:0)	742.8		248.3	40
NSD (d17:2/C33:1)	740.7		248.3	35
NSD (d17:2/C34:0)	756.8		248.3	40
NSD (d17:2/C34:1)	754.8		248.3	40
NSD (d17:2/C35:0)	770.8		248.3	40
NSD (d17:2/C35:1)	768.8		248.3	40
NSD (d17:2/C36:0)	784.8		248.3	40
NSD (d17:2/C36:1)	782.8		248.3	40
NSD (d18:2/C16:0)	518.5		262.3	20
NSD (d18:2/C16:1)	516.4		262.3	20
NSD (d18:2/C17:0)	532.5		262.3	20
NSD (d18:2/C17:1)	530.5		262.3	20
NSD (d18:2/C18:0)	546.5		262.3	20
NSD (d18:2/C18:1)	544.5		262.3	20
NSD (d18:2/C19:0)	560.5		262.3	20
NSD (d18:2/C19:1)	558.5		262.3	20
NSD (d18:2/C20:0)	574.5		262.3	20
NSD (d18:2/C20:1)	572.5		262.3	20
NSD (d18:2/C21:0)	588.5		262.3	25
NSD (d18:2/C21:1)	586.5		262.3	25
NSD (d18:2/C22:0)	602.6		262.3	25
NSD (d18:2/C22:1)	600.5		262.3	25
NSD (d18:2/C23:0)	616.6		262.3	30
[truncated: 5,161 more rows]
