# Supplementary material for: Whole picture of human stratum corneum ceramides, including the chain-length diversity of long-chain bases
Source: J Lipid Res. 2022 May 30;63(7):100235. doi: 10.1016/j.jlr.2022.100235 (PMC9240646; doi:10.1016/j.jlr.2022.100235)
Supplement: Supplemental Table S7 [file mmc7.xlsx]

## Sheet: Table S7
Supplemental Table S7. Quantities of unbound ceramide species
Ceramide class	LCB	FA	pmol/mg protein
NDS	d16:0	C16:0	n.d.
NDS	d16:0	C16:1	n.d.
NDS	d16:0	C17:0	n.d.
NDS	d16:0	C17:1	n.d.
NDS	d16:0	C18:0	n.d.
NDS	d16:0	C18:1	n.d.
NDS	d16:0	C19:0	n.d.
NDS	d16:0	C19:1	n.d.
NDS	d16:0	C20:0	1.65 ± 0.94
NDS	d16:0	C20:1	n.d.
NDS	d16:0	C21:0	n.d.
NDS	d16:0	C21:1	n.d.
NDS	d16:0	C22:0	1.26 ± 0.88
NDS	d16:0	C22:1	n.d.
NDS	d16:0	C23:0	1.37 ± 0.67
NDS	d16:0	C23:1	n.d.
NDS	d16:0	C24:0	27.92 ± 11.87
NDS	d16:0	C24:1	0.34 ± 0.33
NDS	d16:0	C24:2	n.d.
NDS	d16:0	C25:0	9.08 ± 2.49
NDS	d16:0	C25:1	n.d.
NDS	d16:0	C26:0	57.02 ± 25.57
NDS	d16:0	C26:1	2.68 ± 1.19
NDS	d16:0	C27:0	5.02 ± 2.54
NDS	d16:0	C27:1	0.88 ± 0.53
NDS	d16:0	C28:0	8.33 ± 4.18
NDS	d16:0	C28:1	3.47 ± 1.15
NDS	d16:0	C29:0	0.68 ± 0.53
NDS	d16:0	C29:1	n.d.
NDS	d16:0	C30:0	n.d.
NDS	d16:0	C30:1	n.d.
NDS	d16:0	C31:0	n.d.
NDS	d16:0	C31:1	n.d.
NDS	d16:0	C32:0	n.d.
NDS	d16:0	C32:1	n.d.
NDS	d16:0	C33:0	n.d.
NDS	d16:0	C33:1	n.d.
NDS	d16:0	C34:0	n.d.
NDS	d16:0	C34:1	n.d.
NDS	d16:0	C35:0	n.d.
NDS	d16:0	C35:1	n.d.
NDS	d16:0	C36:0	n.d.
NDS	d16:0	C36:1	n.d.
NDS	d17:0	C16:0	n.d.
NDS	d17:0	C16:1	n.d.
NDS	d17:0	C17:0	n.d.
NDS	d17:0	C17:1	n.d.
NDS	d17:0	C18:0	n.d.
NDS	d17:0	C18:1	n.d.
NDS	d17:0	C19:0	n.d.
NDS	d17:0	C19:1	n.d.
NDS	d17:0	C20:0	1.56 ± 1.22
NDS	d17:0	C20:1	n.d.
NDS	d17:0	C21:0	n.d.
NDS	d17:0	C21:1	n.d.
NDS	d17:0	C22:0	1.82 ± 1.71
NDS	d17:0	C22:1	n.d.
NDS	d17:0	C23:0	0.59 ± 1.06
NDS	d17:0	C23:1	n.d.
NDS	d17:0	C24:0	16.63 ± 8.75
NDS	d17:0	C24:1	n.d.
NDS	d17:0	C24:2	n.d.
NDS	d17:0	C25:0	8.18 ± 6.61
NDS	d17:0	C25:1	n.d.
NDS	d17:0	C26:0	22.32 ± 10.41
NDS	d17:0	C26:1	0.22 ± 0.41
NDS	d17:0	C27:0	2.82 ± 1.64
NDS	d17:0	C27:1	1.19 ± 1.48
NDS	d17:0	C28:0	n.d.
NDS	d17:0	C28:1	0.52 ± 0.5
NDS	d17:0	C29:0	0.81 ± 0.63
NDS	d17:0	C29:1	n.d.
NDS	d17:0	C30:0	0.05 ± 0.14
NDS	d17:0	C30:1	n.d.
NDS	d17:0	C31:0	n.d.
NDS	d17:0	C31:1	n.d.
NDS	d17:0	C32:0	n.d.
NDS	d17:0	C32:1	n.d.
NDS	d17:0	C33:0	n.d.
NDS	d17:0	C33:1	n.d.
NDS	d17:0	C34:0	n.d.
NDS	d17:0	C34:1	n.d.
NDS	d17:0	C35:0	n.d.
NDS	d17:0	C35:1	n.d.
NDS	d17:0	C36:0	n.d.
NDS	d17:0	C36:1	n.d.
NDS	d18:0	C16:0	11.16 ± 35.3
NDS	d18:0	C16:1	n.d.
NDS	d18:0	C17:0	n.d.
NDS	d18:0	C17:1	n.d.
NDS	d18:0	C18:0	n.d.
NDS	d18:0	C18:1	n.d.
NDS	d18:0	C19:0	0.96 ± 2.1
NDS	d18:0	C19:1	n.d.
NDS	d18:0	C20:0	2.47 ± 2.05
NDS	d18:0	C20:1	n.d.
NDS	d18:0	C21:0	0.44 ± 0.8
NDS	d18:0	C21:1	n.d.
NDS	d18:0	C22:0	24.31 ± 9.43
NDS	d18:0	C22:1	n.d.
NDS	d18:0	C23:0	11.78 ± 5.72
NDS	d18:0	C23:1	n.d.
NDS	d18:0	C24:0	83.51 ± 36.5
NDS	d18:0	C24:1	n.d.
NDS	d18:0	C24:2	n.d.
NDS	d18:0	C25:0	36.65 ± 16.75
NDS	d18:0	C25:1	n.d.
NDS	d18:0	C26:0	101.95 ± 48.61
NDS	d18:0	C26:1	3.76 ± 2.16
NDS	d18:0	C27:0	12.58 ± 6.99
NDS	d18:0	C27:1	0.86 ± 0.68
NDS	d18:0	C28:0	25.97 ± 15.41
NDS	d18:0	C28:1	n.d.
NDS	d18:0	C29:0	2.33 ± 2.76
NDS	d18:0	C29:1	n.d.
NDS	d18:0	C30:0	3.68 ± 2.29
NDS	d18:0	C30:1	n.d.
NDS	d18:0	C31:0	n.d.
NDS	d18:0	C31:1	n.d.
NDS	d18:0	C32:0	0.08 ± 0.22
NDS	d18:0	C32:1	n.d.
NDS	d18:0	C33:0	n.d.
NDS	d18:0	C33:1	n.d.
NDS	d18:0	C34:0	n.d.
NDS	d18:0	C34:1	n.d.
NDS	d18:0	C35:0	n.d.
NDS	d18:0	C35:1	n.d.
NDS	d18:0	C36:0	n.d.
NDS	d18:0	C36:1	n.d.
NDS	d19:0	C16:0	n.d.
NDS	d19:0	C16:1	n.d.
NDS	d19:0	C17:0	n.d.
NDS	d19:0	C17:1	n.d.
NDS	d19:0	C18:0	n.d.
NDS	d19:0	C18:1	n.d.
NDS	d19:0	C19:0	n.d.
NDS	d19:0	C19:1	n.d.
NDS	d19:0	C20:0	1.89 ± 1.97
NDS	d19:0	C20:1	n.d.
NDS	d19:0	C21:0	0.59 ± 0.68
NDS	d19:0	C21:1	n.d.
NDS	d19:0	C22:0	3.41 ± 1.83
NDS	d19:0	C22:1	n.d.
NDS	d19:0	C23:0	1.25 ± 1.12
NDS	d19:0	C23:1	n.d.
NDS	d19:0	C24:0	19.85 ± 7.78
NDS	d19:0	C24:1	n.d.
NDS	d19:0	C24:2	n.d.
NDS	d19:0	C25:0	6.87 ± 4.84
NDS	d19:0	C25:1	n.d.
NDS	d19:0	C26:0	21.43 ± 9.06
NDS	d19:0	C26:1	n.d.
NDS	d19:0	C27:0	2.81 ± 1.68
NDS	d19:0	C27:1	0.4 ± 0.39
NDS	d19:0	C28:0	6.92 ± 2.71
NDS	d19:0	C28:1	0.16 ± 0.2
NDS	d19:0	C29:0	0.88 ± 0.63
NDS	d19:0	C29:1	n.d.
NDS	d19:0	C30:0	0.71 ± 0.36
NDS	d19:0	C30:1	n.d.
NDS	d19:0	C31:0	0.34 ± 0.27
NDS	d19:0	C31:1	n.d.
NDS	d19:0	C32:0	n.d.
NDS	d19:0	C32:1	n.d.
NDS	d19:0	C33:0	n.d.
NDS	d19:0	C33:1	n.d.
NDS	d19:0	C34:0	n.d.
NDS	d19:0	C34:1	n.d.
NDS	d19:0	C35:0	n.d.
NDS	d19:0	C35:1	n.d.
NDS	d19:0	C36:0	n.d.
NDS	d19:0	C36:1	n.d.
NDS	d20:0	C16:0	n.d.
NDS	d20:0	C16:1	n.d.
NDS	d20:0	C17:0	n.d.
NDS	d20:0	C17:1	n.d.
NDS	d20:0	C18:0	0.03 ± 0.1
NDS	d20:0	C18:1	n.d.
NDS	d20:0	C19:0	n.d.
NDS	d20:0	C19:1	n.d.
NDS	d20:0	C20:0	6.82 ± 3.56
NDS	d20:0	C20:1	n.d.
NDS	d20:0	C21:0	0.64 ± 0.69
NDS	d20:0	C21:1	n.d.
NDS	d20:0	C22:0	14.52 ± 6.25
NDS	d20:0	C22:1	n.d.
NDS	d20:0	C23:0	11.71 ± 4.47
NDS	d20:0	C23:1	n.d.
NDS	d20:0	C24:0	108.94 ± 38.69
NDS	d20:0	C24:1	1.69 ± 1.56
NDS	d20:0	C24:2	n.d.
NDS	d20:0	C25:0	34.21 ± 19.89
NDS	d20:0	C25:1	n.d.
NDS	d20:0	C26:0	117.54 ± 43.46
NDS	d20:0	C26:1	3.41 ± 1.89
NDS	d20:0	C27:0	11.63 ± 5.32
NDS	d20:0	C27:1	0.48 ± 0.5
NDS	d20:0	C28:0	35 ± 11.72
NDS	d20:0	C28:1	2.78 ± 1.59
NDS	d20:0	C29:0	5.04 ± 1.83
NDS	d20:0	C29:1	n.d.
NDS	d20:0	C30:0	5.72 ± 2.33
NDS	d20:0	C30:1	n.d.
NDS	d20:0	C31:0	n.d.
NDS	d20:0	C31:1	n.d.
NDS	d20:0	C32:0	0.31 ± 0.34
NDS	d20:0	C32:1	n.d.
NDS	d20:0	C33:0	n.d.
NDS	d20:0	C33:1	n.d.
NDS	d20:0	C34:0	1.8 ± 1.06
NDS	d20:0	C34:1	n.d.
NDS	d20:0	C35:0	n.d.
NDS	d20:0	C35:1	n.d.
NDS	d20:0	C36:0	n.d.
NDS	d20:0	C36:1	n.d.
NDS	d21:0	C16:0	n.d.
NDS	d21:0	C16:1	n.d.
NDS	d21:0	C17:0	n.d.
NDS	d21:0	C17:1	n.d.
NDS	d21:0	C18:0	n.d.
NDS	d21:0	C18:1	n.d.
NDS	d21:0	C19:0	n.d.
NDS	d21:0	C19:1	n.d.
NDS	d21:0	C20:0	n.d.
NDS	d21:0	C20:1	n.d.
NDS	d21:0	C21:0	n.d.
NDS	d21:0	C21:1	n.d.
NDS	d21:0	C22:0	3.19 ± 1.36
NDS	d21:0	C22:1	n.d.
NDS	d21:0	C23:0	2.57 ± 1.72
NDS	d21:0	C23:1	n.d.
NDS	d21:0	C24:0	33.34 ± 12.15
NDS	d21:0	C24:1	n.d.
NDS	d21:0	C24:2	n.d.
NDS	d21:0	C25:0	6.2 ± 4.23
NDS	d21:0	C25:1	n.d.
NDS	d21:0	C26:0	34.94 ± 14.03
NDS	d21:0	C26:1	n.d.
NDS	d21:0	C27:0	3.12 ± 1.71
NDS	d21:0	C27:1	0.43 ± 0.36
NDS	d21:0	C28:0	9.61 ± 4.61
NDS	d21:0	C28:1	n.d.
NDS	d21:0	C29:0	1.02 ± 0.83
NDS	d21:0	C29:1	n.d.
NDS	d21:0	C30:0	1.75 ± 0.91
NDS	d21:0	C30:1	n.d.
NDS	d21:0	C31:0	n.d.
NDS	d21:0	C31:1	n.d.
NDS	d21:0	C32:0	n.d.
NDS	d21:0	C32:1	n.d.
NDS	d21:0	C33:0	n.d.
NDS	d21:0	C33:1	n.d.
NDS	d21:0	C34:0	n.d.
NDS	d21:0	C34:1	n.d.
NDS	d21:0	C35:0	n.d.
NDS	d21:0	C35:1	n.d.
NDS	d21:0	C36:0	n.d.
NDS	d21:0	C36:1	n.d.
NDS	d22:0	C16:0	n.d.
NDS	d22:0	C16:1	n.d.
NDS	d22:0	C17:0	n.d.
NDS	d22:0	C17:1	n.d.
NDS	d22:0	C18:0	n.d.
NDS	d22:0	C18:1	n.d.
NDS	d22:0	C19:0	n.d.
NDS	d22:0	C19:1	n.d.
NDS	d22:0	C20:0	n.d.
NDS	d22:0	C20:1	n.d.
NDS	d22:0	C21:0	n.d.
NDS	d22:0	C21:1	n.d.
NDS	d22:0	C22:0	18.18 ± 7.35
NDS	d22:0	C22:1	0.66 ± 0.99
NDS	d22:0	C23:0	13.02 ± 5.65
NDS	d22:0	C23:1	n.d.
NDS	d22:0	C24:0	116.07 ± 41.49
NDS	d22:0	C24:1	1.56 ± 1.14
NDS	d22:0	C24:2	1.87 ± 1.55
NDS	d22:0	C25:0	36.63 ± 14.2
NDS	d22:0	C25:1	n.d.
NDS	d22:0	C26:0	116.59 ± 42.23
NDS	d22:0	C26:1	2.93 ± 1.47
NDS	d22:0	C27:0	11.11 ± 4.28
NDS	d22:0	C27:1	0.84 ± 0.61
NDS	d22:0	C28:0	25.35 ± 8.85
NDS	d22:0	C28:1	1.6 ± 1.27
NDS	d22:0	C29:0	2.66 ± 1.69
NDS	d22:0	C29:1	n.d.
NDS	d22:0	C30:0	5.34 ± 3.17
NDS	d22:0	C30:1	n.d.
NDS	d22:0	C31:0	n.d.
NDS	d22:0	C31:1	n.d.
NDS	d22:0	C32:0	n.d.
NDS	d22:0	C32:1	n.d.
NDS	d22:0	C33:0	n.d.
NDS	d22:0	C33:1	n.d.
NDS	d22:0	C34:0	n.d.
NDS	d22:0	C34:1	n.d.
NDS	d22:0	C35:0	n.d.
NDS	d22:0	C35:1	n.d.
NDS	d22:0	C36:0	n.d.
NDS	d22:0	C36:1	n.d.
NDS	d23:0	C16:0	n.d.
NDS	d23:0	C16:1	n.d.
NDS	d23:0	C17:0	n.d.
NDS	d23:0	C17:1	n.d.
NDS	d23:0	C18:0	n.d.
NDS	d23:0	C18:1	n.d.
NDS	d23:0	C19:0	n.d.
NDS	d23:0	C19:1	n.d.
NDS	d23:0	C20:0	8.77 ± 3.77
NDS	d23:0	C20:1	n.d.
NDS	d23:0	C21:0	n.d.
NDS	d23:0	C21:1	n.d.
NDS	d23:0	C22:0	9.05 ± 4.17
NDS	d23:0	C22:1	n.d.
NDS	d23:0	C23:0	3.87 ± 2.43
NDS	d23:0	C23:1	n.d.
NDS	d23:0	C24:0	22.01 ± 9.46
NDS	d23:0	C24:1	0.59 ± 0.64
NDS	d23:0	C24:2	2.59 ± 2.29
NDS	d23:0	C25:0	7.01 ± 3.18
NDS	d23:0	C25:1	n.d.
NDS	d23:0	C26:0	21.78 ± 9.52
NDS	d23:0	C26:1	1.34 ± 0.92
NDS	d23:0	C27:0	1.35 ± 0.89
NDS	d23:0	C27:1	0.29 ± 0.43
NDS	d23:0	C28:0	3.08 ± 2.05
NDS	d23:0	C28:1	0.94 ± 0.94
NDS	d23:0	C29:0	0.12 ± 0.34
NDS	d23:0	C29:1	n.d.
NDS	d23:0	C30:0	0.34 ± 0.29
NDS	d23:0	C30:1	0.05 ± 0.09
NDS	d23:0	C31:0	n.d.
NDS	d23:0	C31:1	n.d.
NDS	d23:0	C32:0	n.d.
NDS	d23:0	C32:1	n.d.
NDS	d23:0	C33:0	n.d.
NDS	d23:0	C33:1	n.d.
NDS	d23:0	C34:0	n.d.
NDS	d23:0	C34:1	n.d.
NDS	d23:0	C35:0	n.d.
NDS	d23:0	C35:1	n.d.
NDS	d23:0	C36:0	n.d.
NDS	d23:0	C36:1	n.d.
NDS	d24:0	C16:0	n.d.
NDS	d24:0	C16:1	n.d.
NDS	d24:0	C17:0	n.d.
NDS	d24:0	C17:1	n.d.
NDS	d24:0	C18:0	75.19 ± 28.29
NDS	d24:0	C18:1	5.51 ± 2.16
NDS	d24:0	C19:0	15.11 ± 5.89
NDS	d24:0	C19:1	n.d.
NDS	d24:0	C20:0	70.3 ± 23.95
NDS	d24:0	C20:1	6.91 ± 3.73
NDS	d24:0	C21:0	24.13 ± 11.08
NDS	d24:0	C21:1	n.d.
NDS	d24:0	C22:0	90.92 ± 31.02
NDS	d24:0	C22:1	9.55 ± 4.16
NDS	d24:0	C23:0	17.12 ± 8.09
NDS	d24:0	C23:1	n.d.
NDS	d24:0	C24:0	157.72 ± 72.08
NDS	d24:0	C24:1	8.8 ± 4.2
NDS	d24:0	C24:2	0.51 ± 0.55
NDS	d24:0	C25:0	46.35 ± 14.91
NDS	d24:0	C25:1	n.d.
NDS	d24:0	C26:0	123.13 ± 54.06
NDS	d24:0	C26:1	10.21 ± 4.48
NDS	d24:0	C27:0	9.01 ± 5.21
NDS	d24:0	C27:1	1.53 ± 0.97
NDS	d24:0	C28:0	19.8 ± 10.19
NDS	d24:0	C28:1	5.79 ± 2.89
NDS	d24:0	C29:0	1.52 ± 1.21
NDS	d24:0	C29:1	n.d.
NDS	d24:0	C30:0	2.45 ± 1.54
NDS	d24:0	C30:1	0.45 ± 0.35
NDS	d24:0	C31:0	0.03 ± 0.07
NDS	d24:0	C31:1	n.d.
NDS	d24:0	C32:0	n.d.
NDS	d24:0	C32:1	n.d.
NDS	d24:0	C33:0	n.d.
NDS	d24:0	C33:1	n.d.
NDS	d24:0	C34:0	n.d.
NDS	d24:0	C34:1	n.d.
NDS	d24:0	C35:0	n.d.
NDS	d24:0	C35:1	n.d.
NDS	d24:0	C36:0	n.d.
NDS	d24:0	C36:1	n.d.
NDS	d25:0	C16:0	n.d.
NDS	d25:0	C16:1	n.d.
NDS	d25:0	C17:0	n.d.
NDS	d25:0	C17:1	n.d.
NDS	d25:0	C18:0	n.d.
NDS	d25:0	C18:1	n.d.
NDS	d25:0	C19:0	n.d.
NDS	d25:0	C19:1	n.d.
NDS	d25:0	C20:0	n.d.
NDS	d25:0	C20:1	2.59 ± 1.84
NDS	d25:0	C21:0	7.61 ± 3.75
NDS	d25:0	C21:1	n.d.
NDS	d25:0	C22:0	26.41 ± 10.96
NDS	d25:0	C22:1	3.46 ± 3.18
NDS	d25:0	C23:0	6.06 ± 2.95
NDS	d25:0	C23:1	n.d.
NDS	d25:0	C24:0	46.29 ± 20.37
NDS	d25:0	C24:1	2.49 ± 1.29
NDS	d25:0	C24:2	0.27 ± 0.19
NDS	d25:0	C25:0	9.82 ± 4.47
NDS	d25:0	C25:1	n.d.
NDS	d25:0	C26:0	32.23 ± 14.03
NDS	d25:0	C26:1	2.17 ± 0.98
NDS	d25:0	C27:0	2.48 ± 1.89
NDS	d25:0	C27:1	0.17 ± 0.16
NDS	d25:0	C28:0	4.69 ± 3.12
NDS	d25:0	C28:1	1.57 ± 1.33
NDS	d25:0	C29:0	0.31 ± 0.32
NDS	d25:0	C29:1	n.d.
NDS	d25:0	C30:0	n.d.
NDS	d25:0	C30:1	n.d.
NDS	d25:0	C31:0	n.d.
NDS	d25:0	C31:1	n.d.
NDS	d25:0	C32:0	n.d.
NDS	d25:0	C32:1	n.d.
NDS	d25:0	C33:0	n.d.
NDS	d25:0	C33:1	n.d.
NDS	d25:0	C34:0	n.d.
NDS	d25:0	C34:1	n.d.
NDS	d25:0	C35:0	n.d.
NDS	d25:0	C35:1	n.d.
NDS	d25:0	C36:0	n.d.
NDS	d25:0	C36:1	n.d.
NDS	d26:0	C16:0	32.1 ± 11.9
NDS	d26:0	C16:1	n.d.
NDS	d26:0	C17:0	12.17 ± 6.13
NDS	d26:0	C17:1	n.d.
NDS	d26:0	C18:0	63.47 ± 27.52
NDS	d26:0	C18:1	n.d.
NDS	d26:0	C19:0	9.44 ± 5.13
NDS	d26:0	C19:1	n.d.
NDS	d26:0	C20:0	67.52 ± 23.67
NDS	d26:0	C20:1	5.67 ± 2.97
NDS	d26:0	C21:0	19.76 ± 9.03
NDS	d26:0	C21:1	n.d.
NDS	d26:0	C22:0	81.56 ± 29.96
NDS	d26:0	C22:1	8.34 ± 3.22
NDS	d26:0	C23:0	15.69 ± 7.22
NDS	d26:0	C23:1	n.d.
NDS	d26:0	C24:0	91.39 ± 39.75
NDS	d26:0	C24:1	7.54 ± 3.65
NDS	d26:0	C24:2	0.46 ± 0.43
NDS	d26:0	C25:0	24.27 ± 12.75
NDS	d26:0	C25:1	n.d.
NDS	d26:0	C26:0	81.92 ± 40.4
NDS	d26:0	C26:1	5.76 ± 3.17
NDS	d26:0	C27:0	6.98 ± 4.47
NDS	d26:0	C27:1	0.41 ± 0.38
NDS	d26:0	C28:0	12.03 ± 5.95
NDS	d26:0	C28:1	2.26 ± 1.55
NDS	d26:0	C29:0	1.07 ± 0.81
NDS	d26:0	C29:1	n.d.
NDS	d26:0	C30:0	1.17 ± 0.99
NDS	d26:0	C30:1	0.55 ± 0.58
NDS	d26:0	C31:0	n.d.
NDS	d26:0	C31:1	n.d.
NDS	d26:0	C32:0	n.d.
NDS	d26:0	C32:1	n.d.
NDS	d26:0	C33:0	n.d.
NDS	d26:0	C33:1	n.d.
NDS	d26:0	C34:0	n.d.
NDS	d26:0	C34:1	n.d.
NDS	d26:0	C35:0	n.d.
NDS	d26:0	C35:1	n.d.
NDS	d26:0	C36:0	n.d.
NDS	d26:0	C36:1	n.d.
NS	d16:1	C16:0	1.32 ± 0.98
NS	d16:1	C16:1	n.d.
NS	d16:1	C17:0	0.07 ± 0.06
NS	d16:1	C17:1	n.d.
NS	d16:1	C18:0	0.37 ± 0.25
NS	d16:1	C18:1	n.d.
NS	d16:1	C19:0	0.09 ± 0.07
NS	d16:1	C19:1	n.d.
NS	d16:1	C20:0	0.69 ± 0.61
NS	d16:1	C20:1	n.d.
NS	d16:1	C21:0	0.2 ± 0.13
NS	d16:1	C21:1	n.d.
NS	d16:1	C22:0	1.22 ± 0.59
NS	d16:1	C22:1	n.d.
NS	d16:1	C23:0	1.56 ± 0.65
NS	d16:1	C23:1	n.d.
NS	d16:1	C24:0	20.78 ± 8.13
NS	d16:1	C24:1	n.d.
NS	d16:1	C24:2	n.d.
NS	d16:1	C25:0	10.67 ± 4.56
NS	d16:1	C25:1	0.01 ± 0.03
NS	d16:1	C26:0	31.31 ± 13.92
NS	d16:1	C26:1	n.d.
NS	d16:1	C27:0	3.51 ± 1.41
NS	d16:1	C27:1	n.d.
NS	d16:1	C28:0	6.61 ± 3.25
NS	d16:1	C28:1	n.d.
NS	d16:1	C29:0	0.49 ± 0.29
NS	d16:1	C29:1	n.d.
NS	d16:1	C30:0	0.6 ± 0.4
NS	d16:1	C30:1	n.d.
NS	d16:1	C31:0	0.01 ± 0.02
NS	d16:1	C31:1	n.d.
NS	d16:1	C32:0	0.01 ± 0.01
NS	d16:1	C32:1	n.d.
NS	d16:1	C33:0	n.d.
NS	d16:1	C33:1	n.d.
NS	d16:1	C34:0	n.d.
NS	d16:1	C34:1	n.d.
NS	d16:1	C35:0	n.d.
NS	d16:1	C35:1	n.d.
NS	d16:1	C36:0	n.d.
NS	d16:1	C36:1	n.d.
NS	d17:1	C16:0	2.77 ± 1.71
NS	d17:1	C16:1	n.d.
NS	d17:1	C17:0	0.34 ± 0.19
NS	d17:1	C17:1	n.d.
NS	d17:1	C18:0	0.32 ± 0.34
NS	d17:1	C18:1	n.d.
NS	d17:1	C19:0	0.08 ± 0.13
NS	d17:1	C19:1	n.d.
NS	d17:1	C20:0	0.76 ± 0.37
NS	d17:1	C20:1	n.d.
NS	d17:1	C21:0	0.2 ± 0.09
NS	d17:1	C21:1	n.d.
NS	d17:1	C22:0	1.47 ± 0.63
NS	d17:1	C22:1	n.d.
NS	d17:1	C23:0	1.28 ± 0.56
NS	d17:1	C23:1	0.01 ± 0.01
NS	d17:1	C24:0	14.18 ± 7.26
NS	d17:1	C24:1	0.11 ± 0.09
NS	d17:1	C24:2	n.d.
NS	d17:1	C25:0	6.26 ± 2.91
NS	d17:1	C25:1	0.08 ± 0.07
NS	d17:1	C26:0	17.14 ± 9.4
NS	d17:1	C26:1	0.16 ± 0.12
NS	d17:1	C27:0	2.1 ± 1.2
NS	d17:1	C27:1	0.08 ± 0.08
NS	d17:1	C28:0	4.88 ± 2.34
NS	d17:1	C28:1	n.d.
NS	d17:1	C29:0	0.47 ± 0.3
NS	d17:1	C29:1	0.01 ± 0.01
NS	d17:1	C30:0	0.62 ± 0.39
NS	d17:1	C30:1	n.d.
NS	d17:1	C31:0	0.02 ± 0.03
NS	d17:1	C31:1	n.d.
NS	d17:1	C32:0	0.02 ± 0.03
NS	d17:1	C32:1	n.d.
NS	d17:1	C33:0	n.d.
NS	d17:1	C33:1	n.d.
NS	d17:1	C34:0	n.d.
NS	d17:1	C34:1	n.d.
NS	d17:1	C35:0	n.d.
NS	d17:1	C35:1	n.d.
NS	d17:1	C36:0	n.d.
NS	d17:1	C36:1	n.d.
NS	d18:1	C16:0	11.43 ± 6.55
NS	d18:1	C16:1	n.d.
NS	d18:1	C17:0	1.65 ± 0.76
NS	d18:1	C17:1	n.d.
NS	d18:1	C18:0	2.79 ± 2.15
NS	d18:1	C18:1	n.d.
NS	d18:1	C19:0	0.79 ± 0.31
NS	d18:1	C19:1	n.d.
NS	d18:1	C20:0	1.59 ± 0.89
NS	d18:1	C20:1	n.d.
NS	d18:1	C21:0	0.64 ± 0.35
NS	d18:1	C21:1	n.d.
NS	d18:1	C22:0	4.06 ± 2.75
NS	d18:1	C22:1	n.d.
NS	d18:1	C23:0	4.48 ± 1.87
NS	d18:1	C23:1	0.02 ± 0.03
NS	d18:1	C24:0	38.74 ± 18.4
NS	d18:1	C24:1	0.57 ± 0.42
NS	d18:1	C24:2	n.d.
NS	d18:1	C25:0	16.26 ± 7.45
NS	d18:1	C25:1	0.08 ± 0.07
NS	d18:1	C26:0	50.73 ± 25.9
NS	d18:1	C26:1	0.45 ± 0.34
NS	d18:1	C27:0	7.71 ± 3.42
NS	d18:1	C27:1	0.02 ± 0.03
NS	d18:1	C28:0	19.4 ± 8.81
NS	d18:1	C28:1	0.14 ± 0.12
NS	d18:1	C29:0	2.05 ± 0.9
NS	d18:1	C29:1	0.01 ± 0.01
NS	d18:1	C30:0	2.33 ± 1.05
NS	d18:1	C30:1	0.14 ± 0.1
NS	d18:1	C31:0	0.11 ± 0.08
NS	d18:1	C31:1	n.d.
NS	d18:1	C32:0	0.21 ± 0.18
NS	d18:1	C32:1	0.07 ± 0.07
NS	d18:1	C33:0	n.d.
NS	d18:1	C33:1	n.d.
NS	d18:1	C34:0	n.d.
NS	d18:1	C34:1	n.d.
NS	d18:1	C35:0	n.d.
NS	d18:1	C35:1	n.d.
NS	d18:1	C36:0	n.d.
NS	d18:1	C36:1	n.d.
NS	d19:1	C16:0	1.03 ± 0.57
NS	d19:1	C16:1	n.d.
NS	d19:1	C17:0	0.08 ± 0.08
NS	d19:1	C17:1	n.d.
NS	d19:1	C18:0	0.48 ± 0.31
NS	d19:1	C18:1	n.d.
NS	d19:1	C19:0	0.12 ± 0.1
NS	d19:1	C19:1	n.d.
NS	d19:1	C20:0	0.06 ± 0.09
NS	d19:1	C20:1	n.d.
NS	d19:1	C21:0	0.17 ± 0.15
NS	d19:1	C21:1	n.d.
NS	d19:1	C22:0	0.7 ± 0.43
NS	d19:1	C22:1	n.d.
NS	d19:1	C23:0	0.79 ± 0.51
NS	d19:1	C23:1	n.d.
NS	d19:1	C24:0	7.29 ± 4.03
NS	d19:1	C24:1	0.05 ± 0.07
NS	d19:1	C24:2	n.d.
NS	d19:1	C25:0	3.3 ± 1.58
NS	d19:1	C25:1	0.02 ± 0.02
NS	d19:1	C26:0	11.34 ± 7.09
NS	d19:1	C26:1	n.d.
NS	d19:1	C27:0	1.94 ± 1.08
NS	d19:1	C27:1	n.d.
NS	d19:1	C28:0	6.42 ± 3.5
NS	d19:1	C28:1	n.d.
NS	d19:1	C29:0	0.66 ± 0.43
NS	d19:1	C29:1	n.d.
NS	d19:1	C30:0	0.59 ± 0.44
NS	d19:1	C30:1	n.d.
NS	d19:1	C31:0	n.d.
NS	d19:1	C31:1	n.d.
NS	d19:1	C32:0	n.d.
NS	d19:1	C32:1	n.d.
NS	d19:1	C33:0	n.d.
NS	d19:1	C33:1	n.d.
NS	d19:1	C34:0	n.d.
NS	d19:1	C34:1	n.d.
NS	d19:1	C35:0	n.d.
NS	d19:1	C35:1	n.d.
NS	d19:1	C36:0	n.d.
NS	d19:1	C36:1	n.d.
NS	d20:1	C16:0	4.18 ± 2.07
NS	d20:1	C16:1	n.d.
NS	d20:1	C17:0	0.35 ± 0.21
NS	d20:1	C17:1	n.d.
NS	d20:1	C18:0	3.51 ± 2.1
NS	d20:1	C18:1	n.d.
NS	d20:1	C19:0	0.16 ± 0.22
NS	d20:1	C19:1	n.d.
NS	d20:1	C20:0	1.3 ± 0.72
NS	d20:1	C20:1	n.d.
NS	d20:1	C21:0	0.5 ± 0.29
NS	d20:1	C21:1	n.d.
NS	d20:1	C22:0	4.93 ± 1.88
NS	d20:1	C22:1	0.04 ± 0.05
NS	d20:1	C23:0	3.48 ± 1.48
NS	d20:1	C23:1	n.d.
NS	d20:1	C24:0	41.07 ± 19.76
NS	d20:1	C24:1	0.32 ± 0.2
NS	d20:1	C24:2	0.01 ± 0.02
NS	d20:1	C25:0	15.79 ± 7.56
NS	d20:1	C25:1	0.04 ± 0.05
NS	d20:1	C26:0	67.7 ± 33.02
NS	d20:1	C26:1	0.33 ± 0.23
NS	d20:1	C27:0	12.84 ± 5.38
NS	d20:1	C27:1	0.01 ± 0.01
NS	d20:1	C28:0	48.89 ± 21.33
NS	d20:1	C28:1	0.24 ± 0.14
NS	d20:1	C29:0	5.93 ± 2.31
NS	d20:1	C29:1	n.d.
NS	d20:1	C30:0	10.89 ± 4.88
NS	d20:1	C30:1	0.17 ± 0.18
NS	d20:1	C31:0	0.59 ± 0.38
NS	d20:1	C31:1	n.d.
NS	d20:1	C32:0	0.48 ± 0.37
NS	d20:1	C32:1	0.23 ± 0.12
NS	d20:1	C33:0	0.01 ± 0.01
NS	d20:1	C33:1	n.d.
NS	d20:1	C34:0	n.d.
NS	d20:1	C34:1	n.d.
NS	d20:1	C35:0	0.02 ± 0.02
NS	d20:1	C35:1	n.d.
NS	d20:1	C36:0	n.d.
NS	d20:1	C36:1	n.d.
NS	d21:1	C16:0	0.4 ± 0.26
NS	d21:1	C16:1	n.d.
NS	d21:1	C17:0	0.04 ± 0.05
NS	d21:1	C17:1	n.d.
NS	d21:1	C18:0	0.23 ± 0.29
NS	d21:1	C18:1	n.d.
NS	d21:1	C19:0	0.05 ± 0.05
NS	d21:1	C19:1	n.d.
NS	d21:1	C20:0	0.33 ± 0.29
NS	d21:1	C20:1	n.d.
NS	d21:1	C21:0	0.06 ± 0.04
NS	d21:1	C21:1	n.d.
NS	d21:1	C22:0	0.8 ± 0.52
NS	d21:1	C22:1	n.d.
NS	d21:1	C23:0	0.53 ± 0.31
NS	d21:1	C23:1	n.d.
NS	d21:1	C24:0	7.37 ± 3.61
NS	d21:1	C24:1	n.d.
NS	d21:1	C24:2	n.d.
NS	d21:1	C25:0	3.43 ± 1.55
NS	d21:1	C25:1	0.02 ± 0.02
NS	d21:1	C26:0	13.36 ± 6.02
NS	d21:1	C26:1	n.d.
NS	d21:1	C27:0	2.92 ± 1.32
NS	d21:1	C27:1	n.d.
NS	d21:1	C28:0	11.98 ± 5.48
NS	d21:1	C28:1	n.d.
NS	d21:1	C29:0	2.2 ± 1.1
NS	d21:1	C29:1	n.d.
NS	d21:1	C30:0	3.84 ± 1.74
NS	d21:1	C30:1	n.d.
NS	d21:1	C31:0	0.13 ± 0.15
NS	d21:1	C31:1	n.d.
NS	d21:1	C32:0	0.19 ± 0.13
NS	d21:1	C32:1	n.d.
NS	d21:1	C33:0	n.d.
NS	d21:1	C33:1	n.d.
NS	d21:1	C34:0	n.d.
NS	d21:1	C34:1	n.d.
NS	d21:1	C35:0	n.d.
NS	d21:1	C35:1	n.d.
NS	d21:1	C36:0	n.d.
NS	d21:1	C36:1	n.d.
NS	d22:1	C16:0	0.32 ± 0.31
NS	d22:1	C16:1	n.d.
NS	d22:1	C17:0	0.09 ± 0.12
NS	d22:1	C17:1	n.d.
NS	d22:1	C18:0	2.76 ± 1.68
NS	d22:1	C18:1	n.d.
NS	d22:1	C19:0	0.22 ± 0.14
NS	d22:1	C19:1	n.d.
NS	d22:1	C20:0	0.64 ± 0.31
NS	d22:1	C20:1	n.d.
NS	d22:1	C21:0	0.26 ± 0.15
NS	d22:1	C21:1	n.d.
NS	d22:1	C22:0	1.59 ± 0.66
NS	d22:1	C22:1	0.01 ± 0.01
NS	d22:1	C23:0	1.47 ± 0.7
NS	d22:1	C23:1	n.d.
NS	d22:1	C24:0	15.79 ± 7.1
NS	d22:1	C24:1	0.17 ± 0.12
NS	d22:1	C24:2	n.d.
NS	d22:1	C25:0	8.03 ± 3.53
NS	d22:1	C25:1	n.d.
NS	d22:1	C26:0	37.25 ± 15.81
NS	d22:1	C26:1	0.13 ± 0.16
NS	d22:1	C27:0	7.75 ± 3.43
NS	d22:1	C27:1	n.d.
NS	d22:1	C28:0	47.02 ± 21.54
NS	d22:1	C28:1	0.13 ± 0.12
NS	d22:1	C29:0	8.15 ± 3.25
NS	d22:1	C29:1	n.d.
NS	d22:1	C30:0	19.49 ± 9.44
NS	d22:1	C30:1	0.43 ± 0.26
NS	d22:1	C31:0	0.75 ± 0.36
NS	d22:1	C31:1	n.d.
NS	d22:1	C32:0	0.51 ± 0.28
NS	d22:1	C32:1	0.33 ± 0.19
NS	d22:1	C33:0	0.02 ± 0.02
NS	d22:1	C33:1	n.d.
NS	d22:1	C34:0	n.d.
NS	d22:1	C34:1	0.17 ± 0.12
NS	d22:1	C35:0	n.d.
NS	d22:1	C35:1	n.d.
NS	d22:1	C36:0	n.d.
NS	d22:1	C36:1	n.d.
NS	d23:1	C16:0	0.19 ± 0.21
NS	d23:1	C16:1	n.d.
NS	d23:1	C17:0	n.d.
NS	d23:1	C17:1	n.d.
NS	d23:1	C18:0	0.21 ± 0.27
NS	d23:1	C18:1	n.d.
NS	d23:1	C19:0	0.01 ± 0.02
NS	d23:1	C19:1	n.d.
NS	d23:1	C20:0	0.04 ± 0.04
NS	d23:1	C20:1	n.d.
NS	d23:1	C21:0	0.02 ± 0.03
NS	d23:1	C21:1	n.d.
NS	d23:1	C22:0	0.26 ± 0.21
NS	d23:1	C22:1	n.d.
NS	d23:1	C23:0	0.12 ± 0.09
NS	d23:1	C23:1	n.d.
NS	d23:1	C24:0	1.45 ± 0.77
NS	d23:1	C24:1	n.d.
NS	d23:1	C24:2	n.d.
NS	d23:1	C25:0	0.6 ± 0.24
NS	d23:1	C25:1	n.d.
NS	d23:1	C26:0	2.34 ± 1.19
NS	d23:1	C26:1	n.d.
NS	d23:1	C27:0	0.54 ± 0.29
NS	d23:1	C27:1	n.d.
NS	d23:1	C28:0	2.73 ± 1.19
NS	d23:1	C28:1	n.d.
NS	d23:1	C29:0	0.53 ± 0.19
NS	d23:1	C29:1	n.d.
NS	d23:1	C30:0	1.12 ± 0.67
NS	d23:1	C30:1	n.d.
NS	d23:1	C31:0	0.02 ± 0.03
NS	d23:1	C31:1	n.d.
NS	d23:1	C32:0	n.d.
NS	d23:1	C32:1	n.d.
NS	d23:1	C33:0	n.d.
NS	d23:1	C33:1	n.d.
NS	d23:1	C34:0	n.d.
NS	d23:1	C34:1	n.d.
NS	d23:1	C35:0	n.d.
NS	d23:1	C35:1	n.d.
NS	d23:1	C36:0	n.d.
NS	d23:1	C36:1	n.d.
NS	d24:1	C16:0	0.29 ± 0.18
NS	d24:1	C16:1	n.d.
NS	d24:1	C17:0	0.06 ± 0.04
NS	d24:1	C17:1	n.d.
NS	d24:1	C18:0	0.91 ± 0.41
NS	d24:1	C18:1	n.d.
NS	d24:1	C19:0	0.09 ± 0.11
NS	d24:1	C19:1	n.d.
NS	d24:1	C20:0	0.42 ± 0.31
NS	d24:1	C20:1	n.d.
NS	d24:1	C21:0	0.07 ± 0.06
NS	d24:1	C21:1	n.d.
NS	d24:1	C22:0	0.72 ± 0.41
NS	d24:1	C22:1	n.d.
NS	d24:1	C23:0	0.54 ± 0.33
NS	d24:1	C23:1	n.d.
NS	d24:1	C24:0	5.14 ± 2.84
NS	d24:1	C24:1	n.d.
NS	d24:1	C24:2	n.d.
NS	d24:1	C25:0	2.06 ± 0.94
NS	d24:1	C25:1	n.d.
NS	d24:1	C26:0	10.68 ± 5.1
NS	d24:1	C26:1	n.d.
NS	d24:1	C27:0	1.73 ± 0.68
NS	d24:1	C27:1	n.d.
NS	d24:1	C28:0	7.82 ± 3.19
NS	d24:1	C28:1	n.d.
NS	d24:1	C29:0	1.07 ± 0.52
NS	d24:1	C29:1	n.d.
NS	d24:1	C30:0	1.81 ± 1.03
NS	d24:1	C30:1	n.d.
NS	d24:1	C31:0	0.03 ± 0.03
NS	d24:1	C31:1	n.d.
NS	d24:1	C32:0	0.03 ± 0.05
NS	d24:1	C32:1	n.d.
NS	d24:1	C33:0	n.d.
NS	d24:1	C33:1	n.d.
NS	d24:1	C34:0	n.d.
NS	d24:1	C34:1	n.d.
NS	d24:1	C35:0	n.d.
NS	d24:1	C35:1	n.d.
NS	d24:1	C36:0	n.d.
NS	d24:1	C36:1	n.d.
NS	d25:1	C16:0	0.11 ± 0.1
NS	d25:1	C16:1	n.d.
NS	d25:1	C17:0	n.d.
NS	d25:1	C17:1	n.d.
NS	d25:1	C18:0	0.18 ± 0.15
NS	d25:1	C18:1	n.d.
NS	d25:1	C19:0	n.d.
NS	d25:1	C19:1	n.d.
NS	d25:1	C20:0	0.1 ± 0.11
NS	d25:1	C20:1	n.d.
NS	d25:1	C21:0	0.01 ± 0.02
NS	d25:1	C21:1	n.d.
NS	d25:1	C22:0	0.42 ± 0.24
NS	d25:1	C22:1	n.d.
NS	d25:1	C23:0	0.14 ± 0.08
NS	d25:1	C23:1	n.d.
NS	d25:1	C24:0	1.69 ± 0.81
NS	d25:1	C24:1	n.d.
NS	d25:1	C24:2	n.d.
NS	d25:1	C25:0	0.71 ± 0.28
NS	d25:1	C25:1	n.d.
NS	d25:1	C26:0	3.57 ± 1.88
NS	d25:1	C26:1	n.d.
NS	d25:1	C27:0	0.5 ± 0.22
NS	d25:1	C27:1	n.d.
NS	d25:1	C28:0	2.02 ± 1.08
NS	d25:1	C28:1	n.d.
NS	d25:1	C29:0	0.21 ± 0.15
NS	d25:1	C29:1	n.d.
NS	d25:1	C30:0	0.28 ± 0.14
NS	d25:1	C30:1	n.d.
NS	d25:1	C31:0	n.d.
NS	d25:1	C31:1	n.d.
NS	d25:1	C32:0	n.d.
NS	d25:1	C32:1	n.d.
NS	d25:1	C33:0	n.d.
NS	d25:1	C33:1	n.d.
NS	d25:1	C34:0	n.d.
NS	d25:1	C34:1	n.d.
NS	d25:1	C35:0	n.d.
NS	d25:1	C35:1	n.d.
NS	d25:1	C36:0	n.d.
NS	d25:1	C36:1	n.d.
NS	d26:1	C16:0	0.42 ± 0.12
NS	d26:1	C16:1	n.d.
NS	d26:1	C17:0	0.06 ± 0.05
NS	d26:1	C17:1	n.d.
NS	d26:1	C18:0	0.53 ± 0.28
NS	d26:1	C18:1	n.d.
NS	d26:1	C19:0	0.04 ± 0.04
NS	d26:1	C19:1	n.d.
NS	d26:1	C20:0	0.55 ± 0.31
NS	d26:1	C20:1	n.d.
NS	d26:1	C21:0	0.08 ± 0.07
NS	d26:1	C21:1	n.d.
NS	d26:1	C22:0	1.15 ± 0.49
NS	d26:1	C22:1	n.d.
NS	d26:1	C23:0	0.6 ± 0.24
NS	d26:1	C23:1	n.d.
NS	d26:1	C24:0	5.9 ± 2.12
NS	d26:1	C24:1	n.d.
NS	d26:1	C24:2	n.d.
NS	d26:1	C25:0	2.38 ± 0.88
NS	d26:1	C25:1	n.d.
NS	d26:1	C26:0	12.71 ± 5.41
NS	d26:1	C26:1	n.d.
NS	d26:1	C27:0	1.91 ± 0.9
NS	d26:1	C27:1	n.d.
NS	d26:1	C28:0	5.83 ± 2.46
NS	d26:1	C28:1	n.d.
NS	d26:1	C29:0	0.6 ± 0.32
NS	d26:1	C29:1	n.d.
NS	d26:1	C30:0	0.97 ± 0.49
NS	d26:1	C30:1	n.d.
NS	d26:1	C31:0	n.d.
NS	d26:1	C31:1	n.d.
NS	d26:1	C32:0	0.02 ± 0.03
NS	d26:1	C32:1	n.d.
NS	d26:1	C33:0	n.d.
NS	d26:1	C33:1	n.d.
NS	d26:1	C34:0	n.d.
NS	d26:1	C34:1	n.d.
NS	d26:1	C35:0	n.d.
NS	d26:1	C35:1	n.d.
NS	d26:1	C36:0	n.d.
NS	d26:1	C36:1	n.d.
NP	t16:0	C16:0	6.96 ± 4.14
NP	t16:0	C16:1	n.d.
NP	t16:0	C17:0	n.d.
NP	t16:0	C17:1	n.d.
NP	t16:0	C18:0	7.74 ± 9.69
NP	t16:0	C18:1	n.d.
NP	t16:0	C19:0	0.09 ± 0.13
NP	t16:0	C19:1	n.d.
NP	t16:0	C20:0	0.35 ± 0.76
NP	t16:0	C20:1	n.d.
NP	t16:0	C21:0	n.d.
NP	t16:0	C21:1	n.d.
NP	t16:0	C22:0	4.09 ± 2.28
NP	t16:0	C22:1	n.d.
NP	t16:0	C23:0	8.15 ± 3.36
NP	t16:0	C23:1	n.d.
NP	t16:0	C24:0	142.09 ± 68.85
NP	t16:0	C24:1	2.78 ± 1.96
NP	t16:0	C24:2	n.d.
NP	t16:0	C25:0	59.62 ± 27.37
NP	t16:0	C25:1	n.d.
NP	t16:0	C26:0	219.1 ± 111.98
NP	t16:0	C26:1	n.d.
NP	t16:0	C27:0	24.62 ± 14.61
NP	t16:0	C27:1	0.02 ± 0.03
NP	t16:0	C28:0	97.01 ± 46.29
NP	t16:0	C28:1	n.d.
NP	t16:0	C29:0	13.41 ± 8.97
NP	t16:0	C29:1	n.d.
NP	t16:0	C30:0	15.31 ± 11.56
NP	t16:0	C30:1	n.d.
NP	t16:0	C31:0	n.d.
NP	t16:0	C31:1	n.d.
NP	t16:0	C32:0	n.d.
NP	t16:0	C32:1	n.d.
NP	t16:0	C33:0	n.d.
NP	t16:0	C33:1	n.d.
NP	t16:0	C34:0	n.d.
NP	t16:0	C34:1	n.d.
NP	t16:0	C35:0	n.d.
NP	t16:0	C35:1	n.d.
NP	t16:0	C36:0	n.d.
NP	t16:0	C36:1	n.d.
NP	t17:0	C16:0	n.d.
NP	t17:0	C16:1	n.d.
NP	t17:0	C17:0	n.d.
NP	t17:0	C17:1	n.d.
NP	t17:0	C18:0	n.d.
NP	t17:0	C18:1	n.d.
NP	t17:0	C19:0	0.09 ± 0.19
NP	t17:0	C19:1	n.d.
NP	t17:0	C20:0	0.02 ± 0.07
NP	t17:0	C20:1	n.d.
NP	t17:0	C21:0	0.55 ± 0.71
NP	t17:0	C21:1	n.d.
NP	t17:0	C22:0	6.48 ± 4.03
NP	t17:0	C22:1	n.d.
NP	t17:0	C23:0	10.07 ± 3.81
NP	t17:0	C23:1	n.d.
NP	t17:0	C24:0	221.68 ± 97.47
NP	t17:0	C24:1	n.d.
NP	t17:0	C24:2	n.d.
NP	t17:0	C25:0	120.81 ± 52.52
NP	t17:0	C25:1	n.d.
NP	t17:0	C26:0	292.54 ± 167.77
NP	t17:0	C26:1	0.21 ± 0.39
NP	t17:0	C27:0	51.33 ± 21.92
NP	t17:0	C27:1	0.03 ± 0.06
NP	t17:0	C28:0	122.82 ± 57.34
NP	t17:0	C28:1	n.d.
NP	t17:0	C29:0	10.98 ± 7.38
NP	t17:0	C29:1	n.d.
NP	t17:0	C30:0	14.55 ± 9.19
NP	t17:0	C30:1	n.d.
NP	t17:0	C31:0	0.24 ± 0.23
NP	t17:0	C31:1	n.d.
NP	t17:0	C32:0	n.d.
NP	t17:0	C32:1	n.d.
NP	t17:0	C33:0	n.d.
NP	t17:0	C33:1	n.d.
NP	t17:0	C34:0	n.d.
NP	t17:0	C34:1	n.d.
NP	t17:0	C35:0	n.d.
NP	t17:0	C35:1	n.d.
NP	t17:0	C36:0	n.d.
NP	t17:0	C36:1	n.d.
NP	t18:0	C16:0	1.44 ± 1.24
NP	t18:0	C16:1	n.d.
NP	t18:0	C17:0	n.d.
NP	t18:0	C17:1	n.d.
NP	t18:0	C18:0	5.67 ± 10.54
NP	t18:0	C18:1	n.d.
NP	t18:0	C19:0	3.72 ± 5.62
NP	t18:0	C19:1	n.d.
NP	t18:0	C20:0	22.65 ± 20.88
NP	t18:0	C20:1	n.d.
NP	t18:0	C21:0	1.08 ± 0.94
NP	t18:0	C21:1	n.d.
NP	t18:0	C22:0	19.08 ± 5.86
NP	t18:0	C22:1	n.d.
NP	t18:0	C23:0	24.35 ± 9.7
NP	t18:0	C23:1	n.d.
NP	t18:0	C24:0	598.02 ± 252.87
NP	t18:0	C24:1	n.d.
NP	t18:0	C24:2	n.d.
NP	t18:0	C25:0	209.24 ± 95.18
NP	t18:0	C25:1	1.47 ± 1.31
NP	t18:0	C26:0	779.82 ± 384.08
NP	t18:0	C26:1	0.49 ± 0.45
NP	t18:0	C27:0	107.73 ± 51.21
NP	t18:0	C27:1	n.d.
NP	t18:0	C28:0	175.78 ± 86.67
NP	t18:0	C28:1	0.26 ± 0.25
NP	t18:0	C29:0	21.31 ± 9.98
NP	t18:0	C29:1	n.d.
NP	t18:0	C30:0	34.61 ± 19.79
NP	t18:0	C30:1	n.d.
NP	t18:0	C31:0	1.07 ± 0.82
NP	t18:0	C31:1	n.d.
NP	t18:0	C32:0	n.d.
NP	t18:0	C32:1	n.d.
NP	t18:0	C33:0	n.d.
NP	t18:0	C33:1	n.d.
NP	t18:0	C34:0	n.d.
NP	t18:0	C34:1	n.d.
NP	t18:0	C35:0	n.d.
NP	t18:0	C35:1	n.d.
NP	t18:0	C36:0	n.d.
NP	t18:0	C36:1	n.d.
NP	t19:0	C16:0	n.d.
NP	t19:0	C16:1	n.d.
NP	t19:0	C17:0	n.d.
NP	t19:0	C17:1	n.d.
NP	t19:0	C18:0	n.d.
NP	t19:0	C18:1	n.d.
NP	t19:0	C19:0	n.d.
NP	t19:0	C19:1	n.d.
NP	t19:0	C20:0	0.69 ± 2.18
NP	t19:0	C20:1	n.d.
NP	t19:0	C21:0	n.d.
NP	t19:0	C21:1	n.d.
NP	t19:0	C22:0	3 ± 1.4
NP	t19:0	C22:1	n.d.
NP	t19:0	C23:0	n.d.
NP	t19:0	C23:1	n.d.
NP	t19:0	C24:0	53.99 ± 24.04
NP	t19:0	C24:1	n.d.
NP	t19:0	C24:2	n.d.
NP	t19:0	C25:0	29.4 ± 15.08
NP	t19:0	C25:1	n.d.
NP	t19:0	C26:0	84.84 ± 32.49
NP	t19:0	C26:1	n.d.
NP	t19:0	C27:0	8.44 ± 4.43
NP	t19:0	C27:1	0.42 ± 0.6
NP	t19:0	C28:0	21.39 ± 6.38
NP	t19:0	C28:1	n.d.
NP	t19:0	C29:0	2.74 ± 1.6
NP	t19:0	C29:1	n.d.
NP	t19:0	C30:0	3.1 ± 2.95
NP	t19:0	C30:1	n.d.
NP	t19:0	C31:0	n.d.
NP	t19:0	C31:1	n.d.
NP	t19:0	C32:0	n.d.
NP	t19:0	C32:1	n.d.
NP	t19:0	C33:0	n.d.
NP	t19:0	C33:1	n.d.
NP	t19:0	C34:0	n.d.
NP	t19:0	C34:1	n.d.
NP	t19:0	C35:0	n.d.
NP	t19:0	C35:1	n.d.
NP	t19:0	C36:0	n.d.
NP	t19:0	C36:1	n.d.
NP	t20:0	C16:0	40.55 ± 31.79
NP	t20:0	C16:1	n.d.
NP	t20:0	C17:0	5.7 ± 7.17
NP	t20:0	C17:1	n.d.
NP	t20:0	C18:0	27.69 ± 18.93
NP	t20:0	C18:1	n.d.
NP	t20:0	C19:0	0.67 ± 1.98
NP	t20:0	C19:1	n.d.
NP	t20:0	C20:0	5.91 ± 7.15
NP	t20:0	C20:1	n.d.
NP	t20:0	C21:0	n.d.
NP	t20:0	C21:1	n.d.
NP	t20:0	C22:0	11.01 ± 4.52
NP	t20:0	C22:1	n.d.
NP	t20:0	C23:0	12.61 ± 3.32
NP	t20:0	C23:1	0.05 ± 0.08
NP	t20:0	C24:0	349.12 ± 119.6
NP	t20:0	C24:1	0.22 ± 0.35
NP	t20:0	C24:2	n.d.
NP	t20:0	C25:0	160.85 ± 54.64
NP	t20:0	C25:1	1.6 ± 1.81
NP	t20:0	C26:0	336.33 ± 121.54
NP	t20:0	C26:1	0.27 ± 0.32
NP	t20:0	C27:0	47.75 ± 17.97
NP	t20:0	C27:1	0.08 ± 0.06
NP	t20:0	C28:0	136.79 ± 60.83
NP	t20:0	C28:1	0.36 ± 0.37
NP	t20:0	C29:0	18.04 ± 8.25
NP	t20:0	C29:1	n.d.
NP	t20:0	C30:0	34.06 ± 11.29
NP	t20:0	C30:1	n.d.
NP	t20:0	C31:0	1.09 ± 1.03
NP	t20:0	C31:1	n.d.
NP	t20:0	C32:0	n.d.
NP	t20:0	C32:1	n.d.
NP	t20:0	C33:0	n.d.
NP	t20:0	C33:1	n.d.
NP	t20:0	C34:0	n.d.
NP	t20:0	C34:1	n.d.
NP	t20:0	C35:0	n.d.
NP	t20:0	C35:1	n.d.
NP	t20:0	C36:0	n.d.
NP	t20:0	C36:1	n.d.
NP	t21:0	C16:0	n.d.
NP	t21:0	C16:1	n.d.
NP	t21:0	C17:0	n.d.
NP	t21:0	C17:1	n.d.
NP	t21:0	C18:0	n.d.
NP	t21:0	C18:1	n.d.
NP	t21:0	C19:0	n.d.
NP	t21:0	C19:1	n.d.
NP	t21:0	C20:0	n.d.
NP	t21:0	C20:1	n.d.
NP	t21:0	C21:0	n.d.
NP	t21:0	C21:1	n.d.
NP	t21:0	C22:0	1.75 ± 2.41
NP	t21:0	C22:1	n.d.
NP	t21:0	C23:0	9.18 ± 3.99
NP	t21:0	C23:1	n.d.
NP	t21:0	C24:0	145.22 ± 50.38
NP	t21:0	C24:1	n.d.
NP	t21:0	C24:2	n.d.
NP	t21:0	C25:0	46.35 ± 18.26
NP	t21:0	C25:1	n.d.
NP	t21:0	C26:0	154.68 ± 63.42
NP	t21:0	C26:1	n.d.
NP	t21:0	C27:0	20.15 ± 9.02
NP	t21:0	C27:1	n.d.
NP	t21:0	C28:0	68.63 ± 28.99
NP	t21:0	C28:1	n.d.
NP	t21:0	C29:0	9.47 ± 3.5
NP	t21:0	C29:1	n.d.
NP	t21:0	C30:0	12.13 ± 4.13
NP	t21:0	C30:1	n.d.
NP	t21:0	C31:0	0.04 ± 0.12
NP	t21:0	C31:1	n.d.
NP	t21:0	C32:0	n.d.
NP	t21:0	C32:1	n.d.
NP	t21:0	C33:0	n.d.
NP	t21:0	C33:1	n.d.
NP	t21:0	C34:0	n.d.
NP	t21:0	C34:1	n.d.
NP	t21:0	C35:0	n.d.
NP	t21:0	C35:1	n.d.
NP	t21:0	C36:0	n.d.
NP	t21:0	C36:1	n.d.
NP	t22:0	C16:0	n.d.
NP	t22:0	C16:1	n.d.
NP	t22:0	C17:0	n.d.
NP	t22:0	C17:1	n.d.
NP	t22:0	C18:0	n.d.
NP	t22:0	C18:1	n.d.
NP	t22:0	C19:0	2.07 ± 1.49
NP	t22:0	C19:1	n.d.
NP	t22:0	C20:0	3.56 ± 3.04
NP	t22:0	C20:1	n.d.
NP	t22:0	C21:0	1.04 ± 0.34
NP	t22:0	C21:1	n.d.
NP	t22:0	C22:0	27.88 ± 9.09
NP	t22:0	C22:1	n.d.
NP	t22:0	C23:0	36.64 ± 11.67
NP	t22:0	C23:1	n.d.
NP	t22:0	C24:0	356.23 ± 139.71
NP	t22:0	C24:1	n.d.
NP	t22:0	C24:2	n.d.
NP	t22:0	C25:0	160.48 ± 58.34
NP	t22:0	C25:1	n.d.
NP	t22:0	C26:0	509.43 ± 208.13
NP	t22:0	C26:1	n.d.
NP	t22:0	C27:0	77 ± 30.26
NP	t22:0	C27:1	n.d.
NP	t22:0	C28:0	228.38 ± 83.29
NP	t22:0	C28:1	n.d.
NP	t22:0	C29:0	32.45 ± 12.89
NP	t22:0	C29:1	n.d.
NP	t22:0	C30:0	15.48 ± 8.61
NP	t22:0	C30:1	n.d.
NP	t22:0	C31:0	0.81 ± 0.86
NP	t22:0	C31:1	n.d.
NP	t22:0	C32:0	n.d.
NP	t22:0	C32:1	n.d.
NP	t22:0	C33:0	0.99 ± 0.86
NP	t22:0	C33:1	n.d.
NP	t22:0	C34:0	n.d.
NP	t22:0	C34:1	n.d.
NP	t22:0	C35:0	0.84 ± 1.52
NP	t22:0	C35:1	n.d.
NP	t22:0	C36:0	n.d.
NP	t22:0	C36:1	n.d.
NP	t23:0	C16:0	n.d.
NP	t23:0	C16:1	n.d.
NP	t23:0	C17:0	n.d.
NP	t23:0	C17:1	n.d.
NP	t23:0	C18:0	n.d.
NP	t23:0	C18:1	n.d.
NP	t23:0	C19:0	1.12 ± 1.72
NP	t23:0	C19:1	n.d.
NP	t23:0	C20:0	1.75 ± 2.28
NP	t23:0	C20:1	n.d.
NP	t23:0	C21:0	0.3 ± 0.45
NP	t23:0	C21:1	n.d.
NP	t23:0	C22:0	3.66 ± 1.99
NP	t23:0	C22:1	n.d.
NP	t23:0	C23:0	1.94 ± 0.98
NP	t23:0	C23:1	n.d.
NP	t23:0	C24:0	33.78 ± 11.32
NP	t23:0	C24:1	n.d.
NP	t23:0	C24:2	n.d.
NP	t23:0	C25:0	14.11 ± 5.43
NP	t23:0	C25:1	n.d.
NP	t23:0	C26:0	42.48 ± 17.1
NP	t23:0	C26:1	n.d.
NP	t23:0	C27:0	6.28 ± 2.34
NP	t23:0	C27:1	n.d.
NP	t23:0	C28:0	17.2 ± 9.89
NP	t23:0	C28:1	n.d.
NP	t23:0	C29:0	0.96 ± 0.68
NP	t23:0	C29:1	n.d.
NP	t23:0	C30:0	0.34 ± 0.38
NP	t23:0	C30:1	n.d.
NP	t23:0	C31:0	0.25 ± 0.26
NP	t23:0	C31:1	n.d.
NP	t23:0	C32:0	0.37 ± 0.47
NP	t23:0	C32:1	n.d.
NP	t23:0	C33:0	0.38 ± 0.92
NP	t23:0	C33:1	n.d.
NP	t23:0	C34:0	1.14 ± 1.92
NP	t23:0	C34:1	n.d.
NP	t23:0	C35:0	n.d.
NP	t23:0	C35:1	n.d.
NP	t23:0	C36:0	2.29 ± 3.65
NP	t23:0	C36:1	n.d.
NP	t24:0	C16:0	n.d.
NP	t24:0	C16:1	n.d.
NP	t24:0	C17:0	n.d.
NP	t24:0	C17:1	n.d.
NP	t24:0	C18:0	n.d.
NP	t24:0	C18:1	n.d.
NP	t24:0	C19:0	3.43 ± 3.42
NP	t24:0	C19:1	n.d.
NP	t24:0	C20:0	6.19 ± 2.57
NP	t24:0	C20:1	n.d.
NP	t24:0	C21:0	4.69 ± 4.62
NP	t24:0	C21:1	n.d.
NP	t24:0	C22:0	7.79 ± 4.02
NP	t24:0	C22:1	n.d.
NP	t24:0	C23:0	8.11 ± 3.43
NP	t24:0	C23:1	n.d.
NP	t24:0	C24:0	84.04 ± 25.9
NP	t24:0	C24:1	n.d.
NP	t24:0	C24:2	n.d.
NP	t24:0	C25:0	33.82 ± 12.23
NP	t24:0	C25:1	n.d.
NP	t24:0	C26:0	86.06 ± 40.65
NP	t24:0	C26:1	n.d.
NP	t24:0	C27:0	10.6 ± 4.71
NP	t24:0	C27:1	n.d.
NP	t24:0	C28:0	9.53 ± 5.66
NP	t24:0	C28:1	n.d.
NP	t24:0	C29:0	2.03 ± 0.93
NP	t24:0	C29:1	n.d.
NP	t24:0	C30:0	1.73 ± 1.12
NP	t24:0	C30:1	n.d.
NP	t24:0	C31:0	2 ± 1.99
NP	t24:0	C31:1	n.d.
NP	t24:0	C32:0	n.d.
NP	t24:0	C32:1	n.d.
NP	t24:0	C33:0	n.d.
NP	t24:0	C33:1	n.d.
NP	t24:0	C34:0	n.d.
NP	t24:0	C34:1	n.d.
NP	t24:0	C35:0	n.d.
NP	t24:0	C35:1	n.d.
NP	t24:0	C36:0	n.d.
NP	t24:0	C36:1	n.d.
NP	t25:0	C16:0	n.d.
NP	t25:0	C16:1	n.d.
NP	t25:0	C17:0	n.d.
NP	t25:0	C17:1	n.d.
NP	t25:0	C18:0	n.d.
NP	t25:0	C18:1	n.d.
NP	t25:0	C19:0	n.d.
NP	t25:0	C19:1	n.d.
NP	t25:0	C20:0	1.09 ± 1.25
NP	t25:0	C20:1	n.d.
NP	t25:0	C21:0	n.d.
NP	t25:0	C21:1	n.d.
NP	t25:0	C22:0	2.45 ± 1.34
NP	t25:0	C22:1	n.d.
NP	t25:0	C23:0	1.63 ± 0.91
NP	t25:0	C23:1	n.d.
NP	t25:0	C24:0	20.18 ± 6.06
NP	t25:0	C24:1	n.d.
NP	t25:0	C24:2	n.d.
NP	t25:0	C25:0	6.49 ± 2.83
NP	t25:0	C25:1	n.d.
NP	t25:0	C26:0	17.3 ± 6.07
NP	t25:0	C26:1	n.d.
NP	t25:0	C27:0	1.34 ± 1.35
NP	t25:0	C27:1	n.d.
NP	t25:0	C28:0	1.63 ± 1.07
NP	t25:0	C28:1	n.d.
NP	t25:0	C29:0	0.16 ± 0.29
NP	t25:0	C29:1	n.d.
NP	t25:0	C30:0	n.d.
NP	t25:0	C30:1	n.d.
NP	t25:0	C31:0	n.d.
NP	t25:0	C31:1	n.d.
NP	t25:0	C32:0	n.d.
NP	t25:0	C32:1	n.d.
NP	t25:0	C33:0	n.d.
NP	t25:0	C33:1	n.d.
NP	t25:0	C34:0	n.d.
NP	t25:0	C34:1	n.d.
NP	t25:0	C35:0	n.d.
NP	t25:0	C35:1	n.d.
NP	t25:0	C36:0	n.d.
NP	t25:0	C36:1	n.d.
NP	t26:0	C16:0	29.08 ± 21.73
NP	t26:0	C16:1	n.d.
NP	t26:0	C17:0	0.22 ± 0.29
NP	t26:0	C17:1	n.d.
NP	t26:0	C18:0	16.32 ± 7.15
NP	t26:0	C18:1	n.d.
NP	t26:0	C19:0	0.12 ± 0.22
NP	t26:0	C19:1	n.d.
NP	t26:0	C20:0	2.94 ± 1.9
NP	t26:0	C20:1	n.d.
NP	t26:0	C21:0	3.33 ± 3.87
NP	t26:0	C21:1	n.d.
NP	t26:0	C22:0	9.3 ± 6.88
NP	t26:0	C22:1	n.d.
NP	t26:0	C23:0	6.99 ± 3.27
NP	t26:0	C23:1	n.d.
NP	t26:0	C24:0	77.49 ± 23.26
NP	t26:0	C24:1	n.d.
NP	t26:0	C24:2	n.d.
NP	t26:0	C25:0	23.48 ± 8.02
NP	t26:0	C25:1	n.d.
NP	t26:0	C26:0	16.76 ± 5.74
NP	t26:0	C26:1	n.d.
NP	t26:0	C27:0	1.7 ± 1.11
NP	t26:0	C27:1	n.d.
NP	t26:0	C28:0	5.7 ± 3.21
NP	t26:0	C28:1	n.d.
NP	t26:0	C29:0	0.54 ± 0.49
NP	t26:0	C29:1	n.d.
NP	t26:0	C30:0	0.83 ± 0.82
NP	t26:0	C30:1	n.d.
NP	t26:0	C31:0	1.85 ± 1.57
NP	t26:0	C31:1	n.d.
NP	t26:0	C32:0	0.56 ± 0.8
NP	t26:0	C32:1	n.d.
NP	t26:0	C33:0	5.75 ± 6.94
NP	t26:0	C33:1	n.d.
NP	t26:0	C34:0	2.43 ± 1.99
NP	t26:0	C34:1	n.d.
NP	t26:0	C35:0	10.12 ± 8.96
NP	t26:0	C35:1	n.d.
NP	t26:0	C36:0	0.08 ± 0.14
NP	t26:0	C36:1	n.d.
NH	t16:1	C16:0	n.d.
NH	t16:1	C16:1	n.d.
NH	t16:1	C17:0	n.d.
NH	t16:1	C17:1	n.d.
NH	t16:1	C18:0	n.d.
NH	t16:1	C18:1	n.d.
NH	t16:1	C19:0	0.13 ± 0.2
NH	t16:1	C19:1	n.d.
NH	t16:1	C20:0	0.47 ± 0.54
NH	t16:1	C20:1	n.d.
NH	t16:1	C21:0	0.17 ± 0.23
NH	t16:1	C21:1	n.d.
NH	t16:1	C22:0	0.78 ± 0.8
NH	t16:1	C22:1	n.d.
NH	t16:1	C23:0	1.15 ± 1.12
NH	t16:1	C23:1	n.d.
NH	t16:1	C24:0	34.08 ± 18.2
NH	t16:1	C24:1	n.d.
NH	t16:1	C24:2	n.d.
NH	t16:1	C25:0	15.98 ± 7.88
NH	t16:1	C25:1	n.d.
NH	t16:1	C26:0	69.48 ± 32.1
NH	t16:1	C26:1	n.d.
NH	t16:1	C27:0	15.3 ± 9.36
NH	t16:1	C27:1	n.d.
NH	t16:1	C28:0	53.99 ± 24.15
NH	t16:1	C28:1	n.d.
NH	t16:1	C29:0	7.8 ± 3.98
NH	t16:1	C29:1	n.d.
NH	t16:1	C30:0	11.38 ± 4.94
NH	t16:1	C30:1	n.d.
NH	t16:1	C31:0	0.83 ± 0.47
NH	t16:1	C31:1	n.d.
NH	t16:1	C32:0	1.06 ± 0.67
NH	t16:1	C32:1	n.d.
NH	t16:1	C33:0	n.d.
NH	t16:1	C33:1	n.d.
NH	t16:1	C34:0	n.d.
NH	t16:1	C34:1	n.d.
NH	t16:1	C35:0	n.d.
NH	t16:1	C35:1	n.d.
NH	t16:1	C36:0	n.d.
NH	t16:1	C36:1	n.d.
NH	t17:1	C16:0	n.d.
NH	t17:1	C16:1	n.d.
NH	t17:1	C17:0	n.d.
NH	t17:1	C17:1	n.d.
NH	t17:1	C18:0	0.02 ± 0.06
NH	t17:1	C18:1	n.d.
NH	t17:1	C19:0	0.08 ± 0.24
NH	t17:1	C19:1	n.d.
NH	t17:1	C20:0	1.27 ± 0.95
NH	t17:1	C20:1	n.d.
NH	t17:1	C21:0	0.04 ± 0.06
NH	t17:1	C21:1	n.d.
NH	t17:1	C22:0	3.13 ± 1.69
NH	t17:1	C22:1	n.d.
NH	t17:1	C23:0	5.59 ± 3.33
NH	t17:1	C23:1	n.d.
NH	t17:1	C24:0	108.38 ± 46.75
NH	t17:1	C24:1	n.d.
NH	t17:1	C24:2	n.d.
NH	t17:1	C25:0	68.68 ± 33.67
NH	t17:1	C25:1	n.d.
NH	t17:1	C26:0	213.31 ± 101.57
NH	t17:1	C26:1	n.d.
NH	t17:1	C27:0	29.56 ± 11.58
NH	t17:1	C27:1	n.d.
NH	t17:1	C28:0	58.54 ± 26.3
NH	t17:1	C28:1	n.d.
NH	t17:1	C29:0	8.7 ± 4.09
NH	t17:1	C29:1	n.d.
NH	t17:1	C30:0	7.71 ± 3.5
NH	t17:1	C30:1	n.d.
NH	t17:1	C31:0	6.54 ± 4.97
NH	t17:1	C31:1	n.d.
NH	t17:1	C32:0	0.59 ± 0.43
NH	t17:1	C32:1	n.d.
NH	t17:1	C33:0	1.22 ± 0.65
NH	t17:1	C33:1	n.d.
NH	t17:1	C34:0	n.d.
NH	t17:1	C34:1	n.d.
NH	t17:1	C35:0	n.d.
NH	t17:1	C35:1	n.d.
NH	t17:1	C36:0	n.d.
NH	t17:1	C36:1	n.d.
NH	t18:1	C16:0	9.21 ± 14.98
NH	t18:1	C16:1	n.d.
NH	t18:1	C17:0	2.21 ± 1.25
NH	t18:1	C17:1	n.d.
NH	t18:1	C18:0	11.86 ± 5.24
NH	t18:1	C18:1	n.d.
NH	t18:1	C19:0	1.51 ± 1.1
NH	t18:1	C19:1	n.d.
NH	t18:1	C20:0	5.56 ± 2.5
NH	t18:1	C20:1	n.d.
NH	t18:1	C21:0	2.52 ± 1.32
NH	t18:1	C21:1	n.d.
NH	t18:1	C22:0	25.03 ± 9.23
NH	t18:1	C22:1	0.13 ± 0.09
NH	t18:1	C23:0	29.15 ± 11.88
NH	t18:1	C23:1	n.d.
NH	t18:1	C24:0	461.51 ± 203.14
NH	t18:1	C24:1	0.6 ± 0.31
NH	t18:1	C24:2	n.d.
NH	t18:1	C25:0	233.75 ± 112.59
NH	t18:1	C25:1	n.d.
NH	t18:1	C26:0	1053.8 ± 481.06
NH	t18:1	C26:1	0.7 ± 0.32
NH	t18:1	C27:0	137.03 ± 61.61
NH	t18:1	C27:1	n.d.
NH	t18:1	C28:0	368.47 ± 159.75
NH	t18:1	C28:1	n.d.
NH	t18:1	C29:0	38.11 ± 19.45
NH	t18:1	C29:1	n.d.
NH	t18:1	C30:0	49 ± 23.64
NH	t18:1	C30:1	n.d.
NH	t18:1	C31:0	4.32 ± 2.8
NH	t18:1	C31:1	n.d.
NH	t18:1	C32:0	4.32 ± 2.64
NH	t18:1	C32:1	n.d.
NH	t18:1	C33:0	0.25 ± 0.21
NH	t18:1	C33:1	n.d.
NH	t18:1	C34:0	0.08 ± 0.13
NH	t18:1	C34:1	n.d.
NH	t18:1	C35:0	n.d.
NH	t18:1	C35:1	n.d.
NH	t18:1	C36:0	0.06 ± 0.09
NH	t18:1	C36:1	n.d.
NH	t19:1	C16:0	n.d.
NH	t19:1	C16:1	n.d.
NH	t19:1	C17:0	0.05 ± 0.07
NH	t19:1	C17:1	n.d.
NH	t19:1	C18:0	2.38 ± 1.7
NH	t19:1	C18:1	n.d.
NH	t19:1	C19:0	0.1 ± 0.24
NH	t19:1	C19:1	n.d.
NH	t19:1	C20:0	1.14 ± 0.61
NH	t19:1	C20:1	n.d.
NH	t19:1	C21:0	0.07 ± 0.11
NH	t19:1	C21:1	n.d.
NH	t19:1	C22:0	3.83 ± 1.73
NH	t19:1	C22:1	n.d.
NH	t19:1	C23:0	3.54 ± 1.56
NH	t19:1	C23:1	n.d.
NH	t19:1	C24:0	63.22 ± 31.84
NH	t19:1	C24:1	n.d.
NH	t19:1	C24:2	n.d.
NH	t19:1	C25:0	34.85 ± 18.61
NH	t19:1	C25:1	n.d.
NH	t19:1	C26:0	136.08 ± 70.54
NH	t19:1	C26:1	n.d.
NH	t19:1	C27:0	34.77 ± 19.89
NH	t19:1	C27:1	n.d.
NH	t19:1	C28:0	101.95 ± 51.77
NH	t19:1	C28:1	n.d.
NH	t19:1	C29:0	9.2 ± 5.85
NH	t19:1	C29:1	n.d.
NH	t19:1	C30:0	11.78 ± 6.04
NH	t19:1	C30:1	n.d.
NH	t19:1	C31:0	1.94 ± 1.23
NH	t19:1	C31:1	n.d.
NH	t19:1	C32:0	0.78 ± 0.81
NH	t19:1	C32:1	n.d.
NH	t19:1	C33:0	n.d.
NH	t19:1	C33:1	n.d.
NH	t19:1	C34:0	n.d.
NH	t19:1	C34:1	n.d.
NH	t19:1	C35:0	n.d.
NH	t19:1	C35:1	n.d.
NH	t19:1	C36:0	n.d.
NH	t19:1	C36:1	n.d.
NH	t20:1	C16:0	n.d.
NH	t20:1	C16:1	n.d.
NH	t20:1	C17:0	0.13 ± 0.09
NH	t20:1	C17:1	n.d.
NH	t20:1	C18:0	7.18 ± 4.34
NH	t20:1	C18:1	n.d.
NH	t20:1	C19:0	0.15 ± 0.21
NH	t20:1	C19:1	n.d.
NH	t20:1	C20:0	4.57 ± 2.24
NH	t20:1	C20:1	n.d.
NH	t20:1	C21:0	1.54 ± 1.49
NH	t20:1	C21:1	n.d.
NH	t20:1	C22:0	19.46 ± 9.41
NH	t20:1	C22:1	n.d.
NH	t20:1	C23:0	16.55 ± 7
NH	t20:1	C23:1	n.d.
NH	t20:1	C24:0	284.31 ± 156.68
NH	t20:1	C24:1	n.d.
NH	t20:1	C24:2	n.d.
NH	t20:1	C25:0	122.18 ± 69.65
NH	t20:1	C25:1	n.d.
NH	t20:1	C26:0	642.97 ± 354.19
NH	t20:1	C26:1	n.d.
NH	t20:1	C27:0	154.54 ± 77.38
NH	t20:1	C27:1	n.d.
NH	t20:1	C28:0	539.2 ± 272.68
NH	t20:1	C28:1	n.d.
NH	t20:1	C29:0	66.61 ± 34.81
NH	t20:1	C29:1	n.d.
NH	t20:1	C30:0	58.24 ± 27.99
NH	t20:1	C30:1	n.d.
NH	t20:1	C31:0	2.63 ± 1.21
NH	t20:1	C31:1	n.d.
NH	t20:1	C32:0	2.85 ± 1.54
NH	t20:1	C32:1	n.d.
NH	t20:1	C33:0	0.05 ± 0.07
NH	t20:1	C33:1	n.d.
NH	t20:1	C34:0	n.d.
NH	t20:1	C34:1	n.d.
NH	t20:1	C35:0	0.09 ± 0.12
NH	t20:1	C35:1	n.d.
NH	t20:1	C36:0	n.d.
NH	t20:1	C36:1	n.d.
NH	t21:1	C16:0	n.d.
NH	t21:1	C16:1	n.d.
NH	t21:1	C17:0	n.d.
NH	t21:1	C17:1	n.d.
NH	t21:1	C18:0	n.d.
NH	t21:1	C18:1	n.d.
NH	t21:1	C19:0	n.d.
NH	t21:1	C19:1	n.d.
NH	t21:1	C20:0	0.56 ± 0.57
NH	t21:1	C20:1	n.d.
NH	t21:1	C21:0	n.d.
NH	t21:1	C21:1	n.d.
NH	t21:1	C22:0	1.54 ± 0.83
NH	t21:1	C22:1	n.d.
NH	t21:1	C23:0	1.81 ± 1.25
NH	t21:1	C23:1	n.d.
NH	t21:1	C24:0	23.58 ± 12.52
NH	t21:1	C24:1	n.d.
NH	t21:1	C24:2	n.d.
NH	t21:1	C25:0	11.35 ± 6.1
NH	t21:1	C25:1	n.d.
NH	t21:1	C26:0	59.12 ± 34.17
NH	t21:1	C26:1	n.d.
NH	t21:1	C27:0	11.93 ± 7.46
NH	t21:1	C27:1	n.d.
NH	t21:1	C28:0	65.61 ± 29.86
NH	t21:1	C28:1	n.d.
NH	t21:1	C29:0	5.75 ± 3.48
NH	t21:1	C29:1	n.d.
NH	t21:1	C30:0	9.53 ± 4.77
NH	t21:1	C30:1	n.d.
NH	t21:1	C31:0	0.24 ± 0.18
NH	t21:1	C31:1	n.d.
NH	t21:1	C32:0	0.13 ± 0.11
NH	t21:1	C32:1	n.d.
NH	t21:1	C33:0	n.d.
NH	t21:1	C33:1	n.d.
NH	t21:1	C34:0	n.d.
NH	t21:1	C34:1	n.d.
NH	t21:1	C35:0	n.d.
NH	t21:1	C35:1	n.d.
NH	t21:1	C36:0	n.d.
NH	t21:1	C36:1	n.d.
NH	t22:1	C16:0	n.d.
NH	t22:1	C16:1	n.d.
NH	t22:1	C17:0	n.d.
NH	t22:1	C17:1	n.d.
NH	t22:1	C18:0	n.d.
NH	t22:1	C18:1	n.d.
NH	t22:1	C19:0	n.d.
NH	t22:1	C19:1	n.d.
NH	t22:1	C20:0	0.68 ± 0.56
NH	t22:1	C20:1	n.d.
NH	t22:1	C21:0	n.d.
NH	t22:1	C21:1	n.d.
NH	t22:1	C22:0	2.02 ± 1.13
NH	t22:1	C22:1	n.d.
NH	t22:1	C23:0	1.48 ± 0.98
NH	t22:1	C23:1	n.d.
NH	t22:1	C24:0	28.48 ± 16.81
NH	t22:1	C24:1	n.d.
NH	t22:1	C24:2	n.d.
NH	t22:1	C25:0	14.22 ± 7.4
NH	t22:1	C25:1	n.d.
NH	t22:1	C26:0	59.45 ± 34.79
NH	t22:1	C26:1	n.d.
NH	t22:1	C27:0	15.73 ± 8.11
NH	t22:1	C27:1	n.d.
NH	t22:1	C28:0	70.85 ± 31.82
NH	t22:1	C28:1	n.d.
NH	t22:1	C29:0	10.82 ± 4.69
NH	t22:1	C29:1	n.d.
NH	t22:1	C30:0	18.91 ± 9.64
NH	t22:1	C30:1	n.d.
NH	t22:1	C31:0	0.41 ± 0.19
NH	t22:1	C31:1	n.d.
NH	t22:1	C32:0	n.d.
NH	t22:1	C32:1	n.d.
NH	t22:1	C33:0	n.d.
NH	t22:1	C33:1	n.d.
NH	t22:1	C34:0	n.d.
NH	t22:1	C34:1	n.d.
NH	t22:1	C35:0	n.d.
NH	t22:1	C35:1	n.d.
NH	t22:1	C36:0	n.d.
NH	t22:1	C36:1	n.d.
NH	t23:1	C16:0	n.d.
NH	t23:1	C16:1	n.d.
NH	t23:1	C17:0	n.d.
NH	t23:1	C17:1	n.d.
NH	t23:1	C18:0	n.d.
NH	t23:1	C18:1	n.d.
NH	t23:1	C19:0	n.d.
NH	t23:1	C19:1	n.d.
NH	t23:1	C20:0	n.d.
NH	t23:1	C20:1	n.d.
NH	t23:1	C21:0	n.d.
NH	t23:1	C21:1	n.d.
NH	t23:1	C22:0	n.d.
NH	t23:1	C22:1	n.d.
NH	t23:1	C23:0	n.d.
NH	t23:1	C23:1	n.d.
NH	t23:1	C24:0	n.d.
NH	t23:1	C24:1	n.d.
NH	t23:1	C24:2	n.d.
NH	t23:1	C25:0	n.d.
NH	t23:1	C25:1	n.d.
NH	t23:1	C26:0	n.d.
NH	t23:1	C26:1	n.d.
NH	t23:1	C27:0	n.d.
NH	t23:1	C27:1	n.d.
NH	t23:1	C28:0	n.d.
NH	t23:1	C28:1	n.d.
NH	t23:1	C29:0	n.d.
NH	t23:1	C29:1	n.d.
NH	t23:1	C30:0	n.d.
NH	t23:1	C30:1	n.d.
NH	t23:1	C31:0	n.d.
NH	t23:1	C31:1	n.d.
NH	t23:1	C32:0	n.d.
NH	t23:1	C32:1	n.d.
NH	t23:1	C33:0	n.d.
NH	t23:1	C33:1	n.d.
NH	t23:1	C34:0	n.d.
NH	t23:1	C34:1	n.d.
NH	t23:1	C35:0	n.d.
NH	t23:1	C35:1	n.d.
NH	t23:1	C36:0	n.d.
NH	t23:1	C36:1	n.d.
NH	t24:1	C16:0	n.d.
NH	t24:1	C16:1	n.d.
NH	t24:1	C17:0	n.d.
NH	t24:1	C17:1	n.d.
NH	t24:1	C18:0	n.d.
NH	t24:1	C18:1	n.d.
NH	t24:1	C19:0	n.d.
NH	t24:1	C19:1	n.d.
NH	t24:1	C20:0	n.d.
NH	t24:1	C20:1	n.d.
NH	t24:1	C21:0	n.d.
NH	t24:1	C21:1	n.d.
NH	t24:1	C22:0	n.d.
NH	t24:1	C22:1	n.d.
NH	t24:1	C23:0	n.d.
NH	t24:1	C23:1	n.d.
NH	t24:1	C24:0	n.d.
NH	t24:1	C24:1	n.d.
NH	t24:1	C24:2	n.d.
NH	t24:1	C25:0	n.d.
NH	t24:1	C25:1	n.d.
NH	t24:1	C26:0	n.d.
NH	t24:1	C26:1	n.d.
NH	t24:1	C27:0	n.d.
NH	t24:1	C27:1	n.d.
NH	t24:1	C28:0	n.d.
NH	t24:1	C28:1	n.d.
NH	t24:1	C29:0	n.d.
NH	t24:1	C29:1	n.d.
NH	t24:1	C30:0	n.d.
NH	t24:1	C30:1	n.d.
NH	t24:1	C31:0	n.d.
NH	t24:1	C31:1	n.d.
NH	t24:1	C32:0	n.d.
NH	t24:1	C32:1	n.d.
NH	t24:1	C33:0	n.d.
NH	t24:1	C33:1	n.d.
NH	t24:1	C34:0	n.d.
NH	t24:1	C34:1	n.d.
NH	t24:1	C35:0	n.d.
NH	t24:1	C35:1	n.d.
NH	t24:1	C36:0	n.d.
NH	t24:1	C36:1	n.d.
NH	t25:1	C16:0	n.d.
NH	t25:1	C16:1	n.d.
NH	t25:1	C17:0	n.d.
NH	t25:1	C17:1	n.d.
NH	t25:1	C18:0	n.d.
NH	t25:1	C18:1	n.d.
NH	t25:1	C19:0	n.d.
NH	t25:1	C19:1	n.d.
NH	t25:1	C20:0	n.d.
NH	t25:1	C20:1	n.d.
NH	t25:1	C21:0	n.d.
NH	t25:1	C21:1	n.d.
NH	t25:1	C22:0	n.d.
NH	t25:1	C22:1	n.d.
NH	t25:1	C23:0	n.d.
NH	t25:1	C23:1	n.d.
NH	t25:1	C24:0	n.d.
NH	t25:1	C24:1	n.d.
NH	t25:1	C24:2	n.d.
NH	t25:1	C25:0	n.d.
NH	t25:1	C25:1	n.d.
NH	t25:1	C26:0	n.d.
NH	t25:1	C26:1	n.d.
NH	t25:1	C27:0	n.d.
NH	t25:1	C27:1	n.d.
NH	t25:1	C28:0	n.d.
NH	t25:1	C28:1	n.d.
NH	t25:1	C29:0	n.d.
NH	t25:1	C29:1	n.d.
NH	t25:1	C30:0	n.d.
NH	t25:1	C30:1	n.d.
NH	t25:1	C31:0	n.d.
NH	t25:1	C31:1	n.d.
NH	t25:1	C32:0	n.d.
NH	t25:1	C32:1	n.d.
NH	t25:1	C33:0	n.d.
NH	t25:1	C33:1	n.d.
NH	t25:1	C34:0	n.d.
NH	t25:1	C34:1	n.d.
NH	t25:1	C35:0	n.d.
NH	t25:1	C35:1	n.d.
NH	t25:1	C36:0	n.d.
NH	t25:1	C36:1	n.d.
NH	t26:1	C16:0	n.d.
NH	t26:1	C16:1	n.d.
NH	t26:1	C17:0	n.d.
NH	t26:1	C17:1	n.d.
NH	t26:1	C18:0	n.d.
NH	t26:1	C18:1	n.d.
NH	t26:1	C19:0	n.d.
NH	t26:1	C19:1	n.d.
NH	t26:1	C20:0	n.d.
NH	t26:1	C20:1	n.d.
NH	t26:1	C21:0	n.d.
NH	t26:1	C21:1	n.d.
NH	t26:1	C22:0	n.d.
NH	t26:1	C22:1	n.d.
NH	t26:1	C23:0	n.d.
NH	t26:1	C23:1	n.d.
NH	t26:1	C24:0	n.d.
NH	t26:1	C24:1	n.d.
NH	t26:1	C24:2	n.d.
NH	t26:1	C25:0	n.d.
NH	t26:1	C25:1	n.d.
NH	t26:1	C26:0	n.d.
NH	t26:1	C26:1	n.d.
NH	t26:1	C27:0	n.d.
NH	t26:1	C27:1	n.d.
NH	t26:1	C28:0	n.d.
NH	t26:1	C28:1	n.d.
NH	t26:1	C29:0	n.d.
NH	t26:1	C29:1	n.d.
NH	t26:1	C30:0	n.d.
NH	t26:1	C30:1	n.d.
NH	t26:1	C31:0	n.d.
NH	t26:1	C31:1	n.d.
NH	t26:1	C32:0	n.d.
NH	t26:1	C32:1	n.d.
NH	t26:1	C33:0	n.d.
NH	t26:1	C33:1	n.d.
NH	t26:1	C34:0	n.d.
NH	t26:1	C34:1	n.d.
NH	t26:1	C35:0	n.d.
NH	t26:1	C35:1	n.d.
NH	t26:1	C36:0	n.d.
NH	t26:1	C36:1	n.d.
NSD	d16:2	C16:0	n.d.
NSD	d16:2	C16:1	n.d.
NSD	d16:2	C17:0	n.d.
NSD	d16:2	C17:1	n.d.
NSD	d16:2	C18:0	n.d.
NSD	d16:2	C18:1	n.d.
NSD	d16:2	C19:0	n.d.
NSD	d16:2	C19:1	n.d.
NSD	d16:2	C20:0	n.d.
NSD	d16:2	C20:1	n.d.
NSD	d16:2	C21:0	n.d.
NSD	d16:2	C21:1	n.d.
NSD	d16:2	C22:0	n.d.
NSD	d16:2	C22:1	n.d.
NSD	d16:2	C23:0	n.d.
NSD	d16:2	C23:1	n.d.
NSD	d16:2	C24:0	n.d.
NSD	d16:2	C24:1	n.d.
NSD	d16:2	C24:2	n.d.
NSD	d16:2	C25:0	n.d.
NSD	d16:2	C25:1	n.d.
NSD	d16:2	C26:0	n.d.
NSD	d16:2	C26:1	n.d.
NSD	d16:2	C27:0	n.d.
NSD	d16:2	C27:1	n.d.
NSD	d16:2	C28:0	n.d.
NSD	d16:2	C28:1	n.d.
NSD	d16:2	C29:0	n.d.
NSD	d16:2	C29:1	n.d.
NSD	d16:2	C30:0	n.d.
NSD	d16:2	C30:1	n.d.
NSD	d16:2	C31:0	n.d.
NSD	d16:2	C31:1	n.d.
NSD	d16:2	C32:0	n.d.
NSD	d16:2	C32:1	n.d.
NSD	d16:2	C33:0	n.d.
NSD	d16:2	C33:1	n.d.
NSD	d16:2	C34:0	n.d.
NSD	d16:2	C34:1	n.d.
NSD	d16:2	C35:0	n.d.
NSD	d16:2	C35:1	n.d.
NSD	d16:2	C36:0	n.d.
NSD	d16:2	C36:1	n.d.
NSD	d17:2	C16:0	n.d.
NSD	d17:2	C16:1	n.d.
NSD	d17:2	C17:0	n.d.
NSD	d17:2	C17:1	n.d.
NSD	d17:2	C18:0	n.d.
NSD	d17:2	C18:1	n.d.
NSD	d17:2	C19:0	n.d.
NSD	d17:2	C19:1	n.d.
NSD	d17:2	C20:0	n.d.
NSD	d17:2	C20:1	n.d.
NSD	d17:2	C21:0	n.d.
NSD	d17:2	C21:1	n.d.
NSD	d17:2	C22:0	n.d.
NSD	d17:2	C22:1	n.d.
NSD	d17:2	C23:0	n.d.
NSD	d17:2	C23:1	n.d.
NSD	d17:2	C24:0	n.d.
NSD	d17:2	C24:1	n.d.
NSD	d17:2	C24:2	n.d.
NSD	d17:2	C25:0	n.d.
NSD	d17:2	C25:1	n.d.
NSD	d17:2	C26:0	n.d.
NSD	d17:2	C26:1	n.d.
NSD	d17:2	C27:0	n.d.
NSD	d17:2	C27:1	n.d.
NSD	d17:2	C28:0	n.d.
NSD	d17:2	C28:1	n.d.
NSD	d17:2	C29:0	n.d.
NSD	d17:2	C29:1	n.d.
NSD	d17:2	C30:0	n.d.
NSD	d17:2	C30:1	n.d.
NSD	d17:2	C31:0	n.d.
NSD	d17:2	C31:1	n.d.
NSD	d17:2	C32:0	n.d.
NSD	d17:2	C32:1	n.d.
NSD	d17:2	C33:0	n.d.
NSD	d17:2	C33:1	n.d.
NSD	d17:2	C34:0	n.d.
NSD	d17:2	C34:1	n.d.
NSD	d17:2	C35:0	n.d.
NSD	d17:2	C35:1	n.d.
NSD	d17:2	C36:0	n.d.
NSD	d17:2	C36:1	n.d.
NSD	d18:2	C16:0	n.d.
NSD	d18:2	C16:1	n.d.
NSD	d18:2	C17:0	n.d.
NSD	d18:2	C17:1	n.d.
NSD	d18:2	C18:0	n.d.
NSD	d18:2	C18:1	n.d.
NSD	d18:2	C19:0	n.d.
NSD	d18:2	C19:1	n.d.
NSD	d18:2	C20:0	0.01 ± 0.01
NSD	d18:2	C20:1	n.d.
NSD	d18:2	C21:0	n.d.
NSD	d18:2	C21:1	n.d.
NSD	d18:2	C22:0	0.12 ± 0.11
NSD	d18:2	C22:1	n.d.
NSD	d18:2	C23:0	n.d.
NSD	d18:2	C23:1	n.d.
NSD	d18:2	C24:0	0.31 ± 0.24
NSD	d18:2	C24:1	n.d.
NSD	d18:2	C24:2	n.d.
NSD	d18:2	C25:0	0.07 ± 0.05
[truncated: 4,669 more rows]
