# Supplementary material for: Whole picture of human stratum corneum ceramides, including the chain-length diversity of long-chain bases
Source: J Lipid Res. 2022 May 30;63(7):100235. doi: 10.1016/j.jlr.2022.100235 (PMC9240646; doi:10.1016/j.jlr.2022.100235)
Supplement: Supplemental Table S11 [file mmc11.xlsx]

## Sheet: Table S11
Supplemental Table S11. Quantities of protein-bound ceramide species
Ceramide class	LCB	FA	pmol/mg protein
P-OS	d16:1	C26:0	0.05 ± 0.11
P-OS	d16:1	C26:1	n.d.
P-OS	d16:1	C27:0	0.02 ± 0.05
P-OS	d16:1	C27:1	n.d.
P-OS	d16:1	C28:0	1.79 ± 0.80
P-OS	d16:1	C28:1	n.d.
P-OS	d16:1	C29:0	2.93 ± 1.17
P-OS	d16:1	C29:1	n.d.
P-OS	d16:1	C30:0	35.90 ± 14.05
P-OS	d16:1	C30:1	0.30 ± 0.31
P-OS	d16:1	C31:0	5.19 ± 2.05
P-OS	d16:1	C31:1	n.d.
P-OS	d16:1	C32:0	13.29 ± 5.78
P-OS	d16:1	C32:1	9.91 ± 4.91
P-OS	d16:1	C33:0	0.49 ± 0.32
P-OS	d16:1	C33:1	n.d.
P-OS	d16:1	C34:0	0.56 ± 0.61
P-OS	d16:1	C34:1	5.74 ± 3.27
P-OS	d16:1	C35:0	n.d.
P-OS	d16:1	C35:1	n.d.
P-OS	d16:1	C36:0	n.d.
P-OS	d16:1	C36:1	0.27 ± 0.26
P-OS	d17:1	C26:0	n.d.
P-OS	d17:1	C26:1	n.d.
P-OS	d17:1	C27:0	0.09 ± 0.1
P-OS	d17:1	C27:1	n.d.
P-OS	d17:1	C28:0	5.02 ± 2.77
P-OS	d17:1	C28:1	n.d.
P-OS	d17:1	C29:0	8.31 ± 3.23
P-OS	d17:1	C29:1	n.d.
P-OS	d17:1	C30:0	65.71 ± 27.59
P-OS	d17:1	C30:1	1.80 ± 0.95
P-OS	d17:1	C31:0	14.83 ± 6.61
P-OS	d17:1	C31:1	1.36 ± 0.70
P-OS	d17:1	C32:0	29.36 ± 12.14
P-OS	d17:1	C32:1	17.94 ± 7.93
P-OS	d17:1	C33:0	1.23 ± 0.77
P-OS	d17:1	C33:1	3.18 ± 1.31
P-OS	d17:1	C34:0	0.72 ± 0.64
P-OS	d17:1	C34:1	11.46 ± 6.73
P-OS	d17:1	C35:0	n.d.
P-OS	d17:1	C35:1	0.30 ± 0.26
P-OS	d17:1	C36:0	n.d.
P-OS	d17:1	C36:1	0.81 ± 0.44
P-OS	d18:1	C26:0	0.63 ± 0.71
P-OS	d18:1	C26:1	n.d.
P-OS	d18:1	C27:0	0.36 ± 0.19
P-OS	d18:1	C27:1	n.d.
P-OS	d18:1	C28:0	20.90 ± 9.22
P-OS	d18:1	C28:1	n.d.
P-OS	d18:1	C29:0	24.98 ± 11.89
P-OS	d18:1	C29:1	n.d.
P-OS	d18:1	C30:0	315.89 ± 131.83
P-OS	d18:1	C30:1	5.69 ± 3.07
P-OS	d18:1	C31:0	54.07 ± 24.48
P-OS	d18:1	C31:1	3.31 ± 1.91
P-OS	d18:1	C32:0	98.53 ± 44.38
P-OS	d18:1	C32:1	94.59 ± 44.38
P-OS	d18:1	C33:0	4.96 ± 2.25
P-OS	d18:1	C33:1	9.56 ± 4.70
P-OS	d18:1	C34:0	3.47 ± 2.22
P-OS	d18:1	C34:1	48.8 ± 24.93
P-OS	d18:1	C35:0	n.d.
P-OS	d18:1	C35:1	1.14 ± 0.52
P-OS	d18:1	C36:0	n.d.
P-OS	d18:1	C36:1	3.01 ± 1.41
P-OS	d19:1	C26:0	n.d.
P-OS	d19:1	C26:1	n.d.
P-OS	d19:1	C27:0	0.04 ± 0.06
P-OS	d19:1	C27:1	n.d.
P-OS	d19:1	C28:0	6.60 ± 3.65
P-OS	d19:1	C28:1	0.05 ± 0.06
P-OS	d19:1	C29:0	10.22 ± 4.26
P-OS	d19:1	C29:1	n.d.
P-OS	d19:1	C30:0	111.16 ± 48.14
P-OS	d19:1	C30:1	1.44 ± 1.11
P-OS	d19:1	C31:0	18.67 ± 8.04
P-OS	d19:1	C31:1	1.73 ± 1.06
P-OS	d19:1	C32:0	35.81 ± 16.60
P-OS	d19:1	C32:1	28.08 ± 14.20
P-OS	d19:1	C33:0	1.63 ± 0.78
P-OS	d19:1	C33:1	3.23 ± 1.40
P-OS	d19:1	C34:0	1.40 ± 0.72
P-OS	d19:1	C34:1	16.45 ± 7.98
P-OS	d19:1	C35:0	n.d.
P-OS	d19:1	C35:1	0.31 ± 0.19
P-OS	d19:1	C36:0	n.d.
P-OS	d19:1	C36:1	0.50 ± 0.41
P-OS	d20:1	C26:0	1.85 ± 0.99
P-OS	d20:1	C26:1	n.d.
P-OS	d20:1	C27:0	1.19 ± 0.73
P-OS	d20:1	C27:1	n.d.
P-OS	d20:1	C28:0	51.82 ± 20.85
P-OS	d20:1	C28:1	0.49 ± 0.57
P-OS	d20:1	C29:0	66.43 ± 26.79
P-OS	d20:1	C29:1	n.d.
P-OS	d20:1	C30:0	698.55 ± 285.56
P-OS	d20:1	C30:1	14.95 ± 7.63
P-OS	d20:1	C31:0	112.17 ± 46.94
P-OS	d20:1	C31:1	11.63 ± 5.15
P-OS	d20:1	C32:0	226.66 ± 96.93
P-OS	d20:1	C32:1	211.99 ± 91.54
P-OS	d20:1	C33:0	11.23 ± 5.28
P-OS	d20:1	C33:1	22.76 ± 9.44
P-OS	d20:1	C34:0	9.23 ± 4.66
P-OS	d20:1	C34:1	105.50 ± 47.37
P-OS	d20:1	C35:0	n.d.
P-OS	d20:1	C35:1	2.10 ± 1.15
P-OS	d20:1	C36:0	n.d.
P-OS	d20:1	C36:1	5.24 ± 2.77
P-OS	d21:1	C26:0	0.18 ± 0.18
P-OS	d21:1	C26:1	n.d.
P-OS	d21:1	C27:0	0.07 ± 0.07
P-OS	d21:1	C27:1	n.d.
P-OS	d21:1	C28:0	7.23 ± 3.21
P-OS	d21:1	C28:1	n.d.
P-OS	d21:1	C29:0	8.75 ± 3.57
P-OS	d21:1	C29:1	n.d.
P-OS	d21:1	C30:0	95.60 ± 38.88
P-OS	d21:1	C30:1	2.15 ± 1.49
P-OS	d21:1	C31:0	15.83 ± 6.76
P-OS	d21:1	C31:1	1.53 ± 0.93
P-OS	d21:1	C32:0	29.66 ± 12.48
P-OS	d21:1	C32:1	33.04 ± 15.00
P-OS	d21:1	C33:0	1.35 ± 0.87
P-OS	d21:1	C33:1	3.13 ± 1.63
P-OS	d21:1	C34:0	0.84 ± 0.44
P-OS	d21:1	C34:1	14.65 ± 6.53
P-OS	d21:1	C35:0	n.d.
P-OS	d21:1	C35:1	0.16 ± 0.17
P-OS	d21:1	C36:0	n.d.
P-OS	d21:1	C36:1	0.49 ± 0.32
P-OS	d22:1	C26:0	0.36 ± 0.21
P-OS	d22:1	C26:1	n.d.
P-OS	d22:1	C27:0	0.18 ± 0.18
P-OS	d22:1	C27:1	n.d.
P-OS	d22:1	C28:0	9.55 ± 4.60
P-OS	d22:1	C28:1	0.01 ± 0.02
P-OS	d22:1	C29:0	13.23 ± 5.41
P-OS	d22:1	C29:1	n.d.
P-OS	d22:1	C30:0	141.27 ± 58.12
P-OS	d22:1	C30:1	4.13 ± 1.79
P-OS	d22:1	C31:0	23.39 ± 9.68
P-OS	d22:1	C31:1	2.63 ± 1.19
P-OS	d22:1	C32:0	43.23 ± 20.17
P-OS	d22:1	C32:1	51.79 ± 21.39
P-OS	d22:1	C33:0	1.67 ± 0.85
P-OS	d22:1	C33:1	3.97 ± 1.93
P-OS	d22:1	C34:0	1.46 ± 0.95
P-OS	d22:1	C34:1	18.25 ± 8.43
P-OS	d22:1	C35:0	n.d.
P-OS	d22:1	C35:1	0.27 ± 0.21
P-OS	d22:1	C36:0	n.d.
P-OS	d22:1	C36:1	0.82 ± 0.51
P-OS	d23:1	C26:0	n.d.
P-OS	d23:1	C26:1	n.d.
P-OS	d23:1	C27:0	n.d.
P-OS	d23:1	C27:1	n.d.
P-OS	d23:1	C28:0	0.12 ± 0.12
P-OS	d23:1	C28:1	n.d.
P-OS	d23:1	C29:0	0.17 ± 0.16
P-OS	d23:1	C29:1	n.d.
P-OS	d23:1	C30:0	2.67 ± 1.50
P-OS	d23:1	C30:1	0.04 ± 0.06
P-OS	d23:1	C31:0	0.36 ± 0.22
P-OS	d23:1	C31:1	n.d.
P-OS	d23:1	C32:0	0.73 ± 0.58
P-OS	d23:1	C32:1	1.17 ± 0.63
P-OS	d23:1	C33:0	n.d.
P-OS	d23:1	C33:1	n.d.
P-OS	d23:1	C34:0	n.d.
P-OS	d23:1	C34:1	0.31 ± 0.22
P-OS	d23:1	C35:0	n.d.
P-OS	d23:1	C35:1	n.d.
P-OS	d23:1	C36:0	n.d.
P-OS	d23:1	C36:1	n.d.
P-OS	d24:1	C26:0	n.d.
P-OS	d24:1	C26:1	n.d.
P-OS	d24:1	C27:0	n.d.
P-OS	d24:1	C27:1	n.d.
P-OS	d24:1	C28:0	0.02 ± 0.06
P-OS	d24:1	C28:1	n.d.
P-OS	d24:1	C29:0	n.d.
P-OS	d24:1	C29:1	n.d.
P-OS	d24:1	C30:0	0.40 ± 0.41
P-OS	d24:1	C30:1	0.01 ± 0.02
P-OS	d24:1	C31:0	0.08 ± 0.08
P-OS	d24:1	C31:1	n.d.
P-OS	d24:1	C32:0	0.12 ± 0.14
P-OS	d24:1	C32:1	0.22 ± 0.22
P-OS	d24:1	C33:0	n.d.
P-OS	d24:1	C33:1	n.d.
P-OS	d24:1	C34:0	n.d.
P-OS	d24:1	C34:1	0.06 ± 0.10
P-OS	d24:1	C35:0	n.d.
P-OS	d24:1	C35:1	n.d.
P-OS	d24:1	C36:0	n.d.
P-OS	d24:1	C36:1	n.d.
P-OS	d25:1	C26:0	n.d.
P-OS	d25:1	C26:1	n.d.
P-OS	d25:1	C27:0	n.d.
P-OS	d25:1	C27:1	n.d.
P-OS	d25:1	C28:0	0.02 ± 0.06
P-OS	d25:1	C28:1	n.d.
P-OS	d25:1	C29:0	n.d.
P-OS	d25:1	C29:1	n.d.
P-OS	d25:1	C30:0	0.40 ± 0.41
P-OS	d25:1	C30:1	0.01 ± 0.02
P-OS	d25:1	C31:0	0.08 ± 0.08
P-OS	d25:1	C31:1	n.d.
P-OS	d25:1	C32:0	0.12 ± 0.14
P-OS	d25:1	C32:1	0.22 ± 0.22
P-OS	d25:1	C33:0	n.d.
P-OS	d25:1	C33:1	n.d.
P-OS	d25:1	C34:0	n.d.
P-OS	d25:1	C34:1	0.06 ± 0.10
P-OS	d25:1	C35:0	n.d.
P-OS	d25:1	C35:1	n.d.
P-OS	d25:1	C36:0	n.d.
P-OS	d25:1	C36:1	n.d.
P-OS	d26:1	C26:0	n.d.
P-OS	d26:1	C26:1	n.d.
P-OS	d26:1	C27:0	n.d.
P-OS	d26:1	C27:1	n.d.
P-OS	d26:1	C28:0	0.03 ± 0.05
P-OS	d26:1	C28:1	n.d.
P-OS	d26:1	C29:0	n.d.
P-OS	d26:1	C29:1	n.d.
P-OS	d26:1	C30:0	1.31 ± 0.63
P-OS	d26:1	C30:1	n.d.
P-OS	d26:1	C31:0	0.15 ± 0.12
P-OS	d26:1	C31:1	n.d.
P-OS	d26:1	C32:0	0.29 ± 0.36
P-OS	d26:1	C32:1	0.48 ± 0.34
P-OS	d26:1	C33:0	n.d.
P-OS	d26:1	C33:1	n.d.
P-OS	d26:1	C34:0	0.01 ± 0.02
P-OS	d26:1	C34:1	n.d.
P-OS	d26:1	C35:0	n.d.
P-OS	d26:1	C35:1	n.d.
P-OS	d26:1	C36:0	n.d.
P-OS	d26:1	C36:1	n.d.
P-OH	t16:1	C26:0	n.d.
P-OH	t16:1	C26:1	n.d.
P-OH	t16:1	C27:0	n.d.
P-OH	t16:1	C27:1	n.d.
P-OH	t16:1	C28:0	n.d.
P-OH	t16:1	C28:1	n.d.
P-OH	t16:1	C29:0	0.94 ± 0.78
P-OH	t16:1	C29:1	n.d.
P-OH	t16:1	C30:0	2.06 ± 1.69
P-OH	t16:1	C30:1	n.d.
P-OH	t16:1	C31:0	14.97 ± 8.02
P-OH	t16:1	C31:1	n.d.
P-OH	t16:1	C32:0	8.89 ± 4.46
P-OH	t16:1	C32:1	n.d.
P-OH	t16:1	C33:0	4.43 ± 2.92
P-OH	t16:1	C33:1	n.d.
P-OH	t16:1	C34:0	2.98 ± 2.11
P-OH	t16:1	C34:1	3.68 ± 2.25
P-OH	t16:1	C35:0	n.d.
P-OH	t16:1	C35:1	n.d.
P-OH	t16:1	C36:0	n.d.
P-OH	t16:1	C36:1	n.d.
P-OH	t17:1	C26:0	n.d.
P-OH	t17:1	C26:1	n.d.
P-OH	t17:1	C27:0	n.d.
P-OH	t17:1	C27:1	n.d.
P-OH	t17:1	C28:0	1.04 ± 0.64
P-OH	t17:1	C28:1	n.d.
P-OH	t17:1	C29:0	1.74 ± 0.93
P-OH	t17:1	C29:1	n.d.
P-OH	t17:1	C30:0	21.61 ± 9.65
P-OH	t17:1	C30:1	n.d.
P-OH	t17:1	C31:0	9.58 ± 5.31
P-OH	t17:1	C31:1	n.d.
P-OH	t17:1	C32:0	8.07 ± 3.74
P-OH	t17:1	C32:1	4.88 ± 3.05
P-OH	t17:1	C33:0	1.34 ± 1.46
P-OH	t17:1	C33:1	n.d.
P-OH	t17:1	C34:0	0.73 ± 0.71
P-OH	t17:1	C34:1	2.24 ± 1.64
P-OH	t17:1	C35:0	n.d.
P-OH	t17:1	C35:1	n.d.
P-OH	t17:1	C36:0	n.d.
P-OH	t17:1	C36:1	n.d.
P-OH	t18:1	C26:0	n.d.
P-OH	t18:1	C26:1	n.d.
P-OH	t18:1	C27:0	0.17 ± 0.22
P-OH	t18:1	C27:1	n.d.
P-OH	t18:1	C28:0	11.04 ± 5.64
P-OH	t18:1	C28:1	n.d.
P-OH	t18:1	C29:0	14.36 ± 6.33
P-OH	t18:1	C29:1	n.d.
P-OH	t18:1	C30:0	88.68 ± 41.23
P-OH	t18:1	C30:1	n.d.
P-OH	t18:1	C31:0	7.27 ± 15.34
P-OH	t18:1	C31:1	n.d.
P-OH	t18:1	C32:0	35.77 ± 17.64
P-OH	t18:1	C32:1	39.32 ± 18.44
P-OH	t18:1	C33:0	3.50 ± 1.91
P-OH	t18:1	C33:1	n.d.
P-OH	t18:1	C34:0	4.02 ± 2.50
P-OH	t18:1	C34:1	19.91 ± 10.9
P-OH	t18:1	C35:0	n.d.
P-OH	t18:1	C35:1	n.d.
P-OH	t18:1	C36:0	0.91 ± 0.79
P-OH	t18:1	C36:1	n.d.
P-OH	t19:1	C26:0	n.d.
P-OH	t19:1	C26:1	n.d.
P-OH	t19:1	C27:0	0.11 ± 0.16
P-OH	t19:1	C27:1	n.d.
P-OH	t19:1	C28:0	1.23 ± 1.07
P-OH	t19:1	C28:1	n.d.
P-OH	t19:1	C29:0	5.77 ± 2.80
P-OH	t19:1	C29:1	n.d.
P-OH	t19:1	C30:0	25.21 ± 12.66
P-OH	t19:1	C30:1	n.d.
P-OH	t19:1	C31:0	14.93 ± 6.29
P-OH	t19:1	C31:1	n.d.
P-OH	t19:1	C32:0	6.63 ± 3.95
P-OH	t19:1	C32:1	4.31 ± 2.93
P-OH	t19:1	C33:0	2.02 ± 1.34
P-OH	t19:1	C33:1	n.d.
P-OH	t19:1	C34:0	n.d.
P-OH	t19:1	C34:1	4.07 ± 2.55
P-OH	t19:1	C35:0	n.d.
P-OH	t19:1	C35:1	n.d.
P-OH	t19:1	C36:0	n.d.
P-OH	t19:1	C36:1	n.d.
P-OH	t20:1	C26:0	0.12 ± 0.27
P-OH	t20:1	C26:1	n.d.
P-OH	t20:1	C27:0	n.d.
P-OH	t20:1	C27:1	n.d.
P-OH	t20:1	C28:0	6.20 ± 4.13
P-OH	t20:1	C28:1	n.d.
P-OH	t20:1	C29:0	9.51 ± 4.10
P-OH	t20:1	C29:1	n.d.
P-OH	t20:1	C30:0	85.99 ± 37.77
P-OH	t20:1	C30:1	n.d.
P-OH	t20:1	C31:0	14.84 ± 6.70
P-OH	t20:1	C31:1	n.d.
P-OH	t20:1	C32:0	29.88 ± 15.39
P-OH	t20:1	C32:1	30.03 ± 12.65
P-OH	t20:1	C33:0	1.46 ± 1.16
P-OH	t20:1	C33:1	n.d.
P-OH	t20:1	C34:0	2.03 ± 1.64
P-OH	t20:1	C34:1	14.73 ± 8.07
P-OH	t20:1	C35:0	n.d.
P-OH	t20:1	C35:1	n.d.
P-OH	t20:1	C36:0	n.d.
P-OH	t20:1	C36:1	n.d.
P-OH	t21:1	C26:0	n.d.
P-OH	t21:1	C26:1	n.d.
P-OH	t21:1	C27:0	n.d.
P-OH	t21:1	C27:1	n.d.
P-OH	t21:1	C28:0	n.d.
P-OH	t21:1	C28:1	n.d.
P-OH	t21:1	C29:0	1.14 ± 0.85
P-OH	t21:1	C29:1	n.d.
P-OH	t21:1	C30:0	6.88 ± 3.02
P-OH	t21:1	C30:1	n.d.
P-OH	t21:1	C31:0	2.44 ± 1.75
P-OH	t21:1	C31:1	n.d.
P-OH	t21:1	C32:0	n.d.
P-OH	t21:1	C32:1	1.74 ± 1.06
P-OH	t21:1	C33:0	0.03 ± 0.09
P-OH	t21:1	C33:1	n.d.
P-OH	t21:1	C34:0	n.d.
P-OH	t21:1	C34:1	0.81 ± 0.65
P-OH	t21:1	C35:0	n.d.
P-OH	t21:1	C35:1	n.d.
P-OH	t21:1	C36:0	n.d.
P-OH	t21:1	C36:1	n.d.
P-OH	t22:1	C26:0	n.d.
P-OH	t22:1	C26:1	n.d.
P-OH	t22:1	C27:0	n.d.
P-OH	t22:1	C27:1	n.d.
P-OH	t22:1	C28:0	0.10 ± 0.14
P-OH	t22:1	C28:1	n.d.
P-OH	t22:1	C29:0	0.54 ± 0.47
P-OH	t22:1	C29:1	n.d.
P-OH	t22:1	C30:0	7.95 ± 3.38
P-OH	t22:1	C30:1	n.d.
P-OH	t22:1	C31:0	1.15 ± 0.83
P-OH	t22:1	C31:1	n.d.
P-OH	t22:1	C32:0	2.31 ± 1.34
P-OH	t22:1	C32:1	3.47 ± 2.16
P-OH	t22:1	C33:0	0.43 ± 0.35
P-OH	t22:1	C33:1	n.d.
P-OH	t22:1	C34:0	n.d.
P-OH	t22:1	C34:1	1.65 ± 1.39
P-OH	t22:1	C35:0	n.d.
P-OH	t22:1	C35:1	n.d.
P-OH	t22:1	C36:0	n.d.
P-OH	t22:1	C36:1	n.d.
P-OH	t23:1	C26:0	n.d.
P-OH	t23:1	C26:1	n.d.
P-OH	t23:1	C27:0	n.d.
P-OH	t23:1	C27:1	n.d.
P-OH	t23:1	C28:0	n.d.
P-OH	t23:1	C28:1	n.d.
P-OH	t23:1	C29:0	n.d.
P-OH	t23:1	C29:1	n.d.
P-OH	t23:1	C30:0	n.d.
P-OH	t23:1	C30:1	n.d.
P-OH	t23:1	C31:0	n.d.
P-OH	t23:1	C31:1	n.d.
P-OH	t23:1	C32:0	n.d.
P-OH	t23:1	C32:1	n.d.
P-OH	t23:1	C33:0	n.d.
P-OH	t23:1	C33:1	n.d.
P-OH	t23:1	C34:0	n.d.
P-OH	t23:1	C34:1	n.d.
P-OH	t23:1	C35:0	n.d.
P-OH	t23:1	C35:1	n.d.
P-OH	t23:1	C36:0	n.d.
P-OH	t23:1	C36:1	n.d.
P-OH	t24:1	C26:0	n.d.
P-OH	t24:1	C26:1	n.d.
P-OH	t24:1	C27:0	n.d.
P-OH	t24:1	C27:1	n.d.
P-OH	t24:1	C28:0	n.d.
P-OH	t24:1	C28:1	n.d.
P-OH	t24:1	C29:0	n.d.
P-OH	t24:1	C29:1	n.d.
P-OH	t24:1	C30:0	1.02 ± 1.05
P-OH	t24:1	C30:1	n.d.
P-OH	t24:1	C31:0	n.d.
P-OH	t24:1	C31:1	n.d.
P-OH	t24:1	C32:0	n.d.
P-OH	t24:1	C32:1	n.d.
P-OH	t24:1	C33:0	n.d.
P-OH	t24:1	C33:1	n.d.
P-OH	t24:1	C34:0	n.d.
P-OH	t24:1	C34:1	n.d.
P-OH	t24:1	C35:0	n.d.
P-OH	t24:1	C35:1	n.d.
P-OH	t24:1	C36:0	n.d.
P-OH	t24:1	C36:1	n.d.
P-OH	t25:1	C26:0	n.d.
P-OH	t25:1	C26:1	n.d.
P-OH	t25:1	C27:0	n.d.
P-OH	t25:1	C27:1	n.d.
P-OH	t25:1	C28:0	n.d.
P-OH	t25:1	C28:1	n.d.
P-OH	t25:1	C29:0	n.d.
P-OH	t25:1	C29:1	n.d.
P-OH	t25:1	C30:0	n.d.
P-OH	t25:1	C30:1	n.d.
P-OH	t25:1	C31:0	n.d.
P-OH	t25:1	C31:1	n.d.
P-OH	t25:1	C32:0	n.d.
P-OH	t25:1	C32:1	n.d.
P-OH	t25:1	C33:0	n.d.
P-OH	t25:1	C33:1	n.d.
P-OH	t25:1	C34:0	n.d.
P-OH	t25:1	C34:1	n.d.
P-OH	t25:1	C35:0	n.d.
P-OH	t25:1	C35:1	n.d.
P-OH	t25:1	C36:0	n.d.
P-OH	t25:1	C36:1	n.d.
P-OH	t26:1	C26:0	n.d.
P-OH	t26:1	C26:1	n.d.
P-OH	t26:1	C27:0	n.d.
P-OH	t26:1	C27:1	n.d.
P-OH	t26:1	C28:0	n.d.
P-OH	t26:1	C28:1	n.d.
P-OH	t26:1	C29:0	n.d.
P-OH	t26:1	C29:1	n.d.
P-OH	t26:1	C30:0	n.d.
P-OH	t26:1	C30:1	n.d.
P-OH	t26:1	C31:0	n.d.
P-OH	t26:1	C31:1	n.d.
P-OH	t26:1	C32:0	n.d.
P-OH	t26:1	C32:1	n.d.
P-OH	t26:1	C33:0	n.d.
P-OH	t26:1	C33:1	n.d.
P-OH	t26:1	C34:0	n.d.
P-OH	t26:1	C34:1	n.d.
P-OH	t26:1	C35:0	n.d.
P-OH	t26:1	C35:1	n.d.
P-OH	t26:1	C36:0	n.d.
P-OH	t26:1	C36:1	n.d.
P-OP	t16:0	C26:0	n.d.
P-OP	t16:0	C26:1	n.d.
P-OP	t16:0	C27:0	n.d.
P-OP	t16:0	C27:1	n.d.
P-OP	t16:0	C28:0	n.d.
P-OP	t16:0	C28:1	n.d.
P-OP	t16:0	C29:0	n.d.
P-OP	t16:0	C29:1	n.d.
P-OP	t16:0	C30:0	1.66 ± 1.83
P-OP	t16:0	C30:1	n.d.
P-OP	t16:0	C31:0	1.67 ± 1.79
P-OP	t16:0	C31:1	n.d.
P-OP	t16:0	C32:0	n.d.
P-OP	t16:0	C32:1	n.d.
P-OP	t16:0	C33:0	n.d.
P-OP	t16:0	C33:1	n.d.
P-OP	t16:0	C34:0	n.d.
P-OP	t16:0	C34:1	n.d.
P-OP	t16:0	C35:0	n.d.
P-OP	t16:0	C35:1	n.d.
P-OP	t16:0	C36:0	n.d.
P-OP	t16:0	C36:1	n.d.
P-OP	t17:0	C26:0	n.d.
P-OP	t17:0	C26:1	n.d.
P-OP	t17:0	C27:0	n.d.
P-OP	t17:0	C27:1	n.d.
P-OP	t17:0	C28:0	n.d.
P-OP	t17:0	C28:1	n.d.
P-OP	t17:0	C29:0	n.d.
P-OP	t17:0	C29:1	n.d.
P-OP	t17:0	C30:0	13.24 ± 13.65
P-OP	t17:0	C30:1	n.d.
P-OP	t17:0	C31:0	n.d.
P-OP	t17:0	C31:1	n.d.
P-OP	t17:0	C32:0	n.d.
P-OP	t17:0	C32:1	n.d.
P-OP	t17:0	C33:0	n.d.
P-OP	t17:0	C33:1	n.d.
P-OP	t17:0	C34:0	n.d.
P-OP	t17:0	C34:1	n.d.
P-OP	t17:0	C35:0	n.d.
P-OP	t17:0	C35:1	n.d.
P-OP	t17:0	C36:0	n.d.
P-OP	t17:0	C36:1	n.d.
P-OP	t18:0	C26:0	0.07 ± 0.24
P-OP	t18:0	C26:1	n.d.
P-OP	t18:0	C27:0	n.d.
P-OP	t18:0	C27:1	n.d.
P-OP	t18:0	C28:0	n.d.
P-OP	t18:0	C28:1	n.d.
P-OP	t18:0	C29:0	1.03 ± 0.86
P-OP	t18:0	C29:1	n.d.
P-OP	t18:0	C30:0	19.39 ± 16.95
P-OP	t18:0	C30:1	n.d.
P-OP	t18:0	C31:0	3.86 ± 6.10
P-OP	t18:0	C31:1	n.d.
P-OP	t18:0	C32:0	4.48 ± 6.40
P-OP	t18:0	C32:1	5.21 ± 4.13
P-OP	t18:0	C33:0	n.d.
P-OP	t18:0	C33:1	n.d.
P-OP	t18:0	C34:0	n.d.
P-OP	t18:0	C34:1	2.07 ± 1.97
P-OP	t18:0	C35:0	n.d.
P-OP	t18:0	C35:1	n.d.
P-OP	t18:0	C36:0	n.d.
P-OP	t18:0	C36:1	n.d.
P-OP	t19:0	C26:0	n.d.
P-OP	t19:0	C26:1	n.d.
P-OP	t19:0	C27:0	n.d.
P-OP	t19:0	C27:1	n.d.
P-OP	t19:0	C28:0	n.d.
P-OP	t19:0	C28:1	n.d.
P-OP	t19:0	C29:0	n.d.
P-OP	t19:0	C29:1	n.d.
P-OP	t19:0	C30:0	2.87 ± 4.08
P-OP	t19:0	C30:1	n.d.
P-OP	t19:0	C31:0	n.d.
P-OP	t19:0	C31:1	n.d.
P-OP	t19:0	C32:0	0.40 ± 1.10
P-OP	t19:0	C32:1	n.d.
P-OP	t19:0	C33:0	n.d.
P-OP	t19:0	C33:1	n.d.
P-OP	t19:0	C34:0	n.d.
P-OP	t19:0	C34:1	n.d.
P-OP	t19:0	C35:0	n.d.
P-OP	t19:0	C35:1	n.d.
P-OP	t19:0	C36:0	n.d.
P-OP	t19:0	C36:1	n.d.
P-OP	t20:0	C26:0	n.d.
P-OP	t20:0	C26:1	n.d.
P-OP	t20:0	C27:0	n.d.
P-OP	t20:0	C27:1	n.d.
P-OP	t20:0	C28:0	n.d.
P-OP	t20:0	C28:1	n.d.
P-OP	t20:0	C29:0	n.d.
P-OP	t20:0	C29:1	n.d.
P-OP	t20:0	C30:0	4.53 ± 4.81
P-OP	t20:0	C30:1	n.d.
P-OP	t20:0	C31:0	n.d.
P-OP	t20:0	C31:1	n.d.
P-OP	t20:0	C32:0	0.10 ± 0.24
P-OP	t20:0	C32:1	n.d.
P-OP	t20:0	C33:0	n.d.
P-OP	t20:0	C33:1	n.d.
P-OP	t20:0	C34:0	n.d.
P-OP	t20:0	C34:1	n.d.
P-OP	t20:0	C35:0	n.d.
P-OP	t20:0	C35:1	n.d.
P-OP	t20:0	C36:0	n.d.
P-OP	t20:0	C36:1	n.d.
P-OP	t21:0	C26:0	n.d.
P-OP	t21:0	C26:1	n.d.
P-OP	t21:0	C27:0	n.d.
P-OP	t21:0	C27:1	n.d.
P-OP	t21:0	C28:0	n.d.
P-OP	t21:0	C28:1	n.d.
P-OP	t21:0	C29:0	n.d.
P-OP	t21:0	C29:1	n.d.
P-OP	t21:0	C30:0	2.83 ± 2.55
P-OP	t21:0	C30:1	n.d.
P-OP	t21:0	C31:0	n.d.
P-OP	t21:0	C31:1	n.d.
P-OP	t21:0	C32:0	n.d.
P-OP	t21:0	C32:1	n.d.
P-OP	t21:0	C33:0	n.d.
P-OP	t21:0	C33:1	n.d.
P-OP	t21:0	C34:0	n.d.
P-OP	t21:0	C34:1	n.d.
P-OP	t21:0	C35:0	n.d.
P-OP	t21:0	C35:1	n.d.
P-OP	t21:0	C36:0	n.d.
P-OP	t21:0	C36:1	n.d.
P-OP	t22:0	C26:0	n.d.
P-OP	t22:0	C26:1	n.d.
P-OP	t22:0	C27:0	n.d.
P-OP	t22:0	C27:1	n.d.
P-OP	t22:0	C28:0	n.d.
P-OP	t22:0	C28:1	n.d.
P-OP	t22:0	C29:0	n.d.
P-OP	t22:0	C29:1	n.d.
P-OP	t22:0	C30:0	10.71 ± 5.90
P-OP	t22:0	C30:1	n.d.
P-OP	t22:0	C31:0	n.d.
P-OP	t22:0	C31:1	n.d.
P-OP	t22:0	C32:0	n.d.
P-OP	t22:0	C32:1	n.d.
P-OP	t22:0	C33:0	n.d.
P-OP	t22:0	C33:1	n.d.
P-OP	t22:0	C34:0	n.d.
P-OP	t22:0	C34:1	n.d.
P-OP	t22:0	C35:0	n.d.
P-OP	t22:0	C35:1	n.d.
P-OP	t22:0	C36:0	n.d.
P-OP	t22:0	C36:1	n.d.
P-OP	t23:0	C26:0	n.d.
P-OP	t23:0	C26:1	n.d.
P-OP	t23:0	C27:0	n.d.
P-OP	t23:0	C27:1	n.d.
P-OP	t23:0	C28:0	n.d.
P-OP	t23:0	C28:1	n.d.
P-OP	t23:0	C29:0	n.d.
P-OP	t23:0	C29:1	n.d.
P-OP	t23:0	C30:0	0.40 ± 0.56
P-OP	t23:0	C30:1	n.d.
P-OP	t23:0	C31:0	n.d.
P-OP	t23:0	C31:1	n.d.
P-OP	t23:0	C32:0	n.d.
P-OP	t23:0	C32:1	n.d.
P-OP	t23:0	C33:0	n.d.
P-OP	t23:0	C33:1	n.d.
P-OP	t23:0	C34:0	n.d.
P-OP	t23:0	C34:1	n.d.
P-OP	t23:0	C35:0	n.d.
P-OP	t23:0	C35:1	n.d.
P-OP	t23:0	C36:0	n.d.
P-OP	t23:0	C36:1	n.d.
P-OP	t24:0	C26:0	n.d.
P-OP	t24:0	C26:1	n.d.
P-OP	t24:0	C27:0	n.d.
P-OP	t24:0	C27:1	n.d.
P-OP	t24:0	C28:0	n.d.
P-OP	t24:0	C28:1	n.d.
P-OP	t24:0	C29:0	n.d.
P-OP	t24:0	C29:1	n.d.
P-OP	t24:0	C30:0	n.d.
P-OP	t24:0	C30:1	n.d.
P-OP	t24:0	C31:0	n.d.
P-OP	t24:0	C31:1	n.d.
P-OP	t24:0	C32:0	n.d.
P-OP	t24:0	C32:1	n.d.
P-OP	t24:0	C33:0	n.d.
P-OP	t24:0	C33:1	n.d.
P-OP	t24:0	C34:0	n.d.
P-OP	t24:0	C34:1	n.d.
P-OP	t24:0	C35:0	n.d.
P-OP	t24:0	C35:1	n.d.
P-OP	t24:0	C36:0	n.d.
P-OP	t24:0	C36:1	n.d.
P-OP	t25:0	C26:0	n.d.
P-OP	t25:0	C26:1	n.d.
P-OP	t25:0	C27:0	n.d.
P-OP	t25:0	C27:1	n.d.
P-OP	t25:0	C28:0	n.d.
P-OP	t25:0	C28:1	n.d.
P-OP	t25:0	C29:0	n.d.
P-OP	t25:0	C29:1	n.d.
P-OP	t25:0	C30:0	n.d.
P-OP	t25:0	C30:1	n.d.
P-OP	t25:0	C31:0	n.d.
P-OP	t25:0	C31:1	n.d.
P-OP	t25:0	C32:0	n.d.
P-OP	t25:0	C32:1	n.d.
P-OP	t25:0	C33:0	n.d.
P-OP	t25:0	C33:1	n.d.
P-OP	t25:0	C34:0	n.d.
P-OP	t25:0	C34:1	n.d.
P-OP	t25:0	C35:0	n.d.
P-OP	t25:0	C35:1	n.d.
P-OP	t25:0	C36:0	n.d.
P-OP	t25:0	C36:1	n.d.
P-OP	t26:0	C26:0	n.d.
P-OP	t26:0	C26:1	n.d.
P-OP	t26:0	C27:0	n.d.
P-OP	t26:0	C27:1	n.d.
P-OP	t26:0	C28:0	n.d.
P-OP	t26:0	C28:1	n.d.
P-OP	t26:0	C29:0	n.d.
P-OP	t26:0	C29:1	n.d.
P-OP	t26:0	C30:0	n.d.
P-OP	t26:0	C30:1	n.d.
P-OP	t26:0	C31:0	n.d.
P-OP	t26:0	C31:1	n.d.
P-OP	t26:0	C32:0	n.d.
P-OP	t26:0	C32:1	n.d.
P-OP	t26:0	C33:0	n.d.
P-OP	t26:0	C33:1	n.d.
P-OP	t26:0	C34:0	n.d.
P-OP	t26:0	C34:1	n.d.
P-OP	t26:0	C35:0	n.d.
P-OP	t26:0	C35:1	n.d.
P-OP	t26:0	C36:0	n.d.
P-OP	t26:0	C36:1	n.d.
P-ODS	d16:0	C26:0	n.d.
P-ODS	d16:0	C26:1	n.d.
P-ODS	d16:0	C27:0	n.d.
P-ODS	d16:0	C27:1	n.d.
P-ODS	d16:0	C28:0	n.d.
P-ODS	d16:0	C28:1	n.d.
P-ODS	d16:0	C29:0	n.d.
P-ODS	d16:0	C29:1	n.d.
P-ODS	d16:0	C30:0	0.01 ± 0.02
P-ODS	d16:0	C30:1	n.d.
P-ODS	d16:0	C31:0	n.d.
P-ODS	d16:0	C31:1	n.d.
P-ODS	d16:0	C32:0	n.d.
P-ODS	d16:0	C32:1	n.d.
P-ODS	d16:0	C33:0	n.d.
P-ODS	d16:0	C33:1	n.d.
P-ODS	d16:0	C34:0	n.d.
P-ODS	d16:0	C34:1	n.d.
P-ODS	d16:0	C35:0	n.d.
P-ODS	d16:0	C35:1	n.d.
P-ODS	d16:0	C36:0	n.d.
P-ODS	d16:0	C36:1	n.d.
P-ODS	d17:0	C26:0	n.d.
P-ODS	d17:0	C26:1	n.d.
P-ODS	d17:0	C27:0	n.d.
P-ODS	d17:0	C27:1	n.d.
P-ODS	d17:0	C28:0	n.d.
P-ODS	d17:0	C28:1	n.d.
P-ODS	d17:0	C29:0	n.d.
P-ODS	d17:0	C29:1	n.d.
P-ODS	d17:0	C30:0	n.d.
P-ODS	d17:0	C30:1	n.d.
P-ODS	d17:0	C31:0	n.d.
P-ODS	d17:0	C31:1	n.d.
P-ODS	d17:0	C32:0	n.d.
P-ODS	d17:0	C32:1	n.d.
P-ODS	d17:0	C33:0	n.d.
P-ODS	d17:0	C33:1	n.d.
P-ODS	d17:0	C34:0	n.d.
P-ODS	d17:0	C34:1	n.d.
P-ODS	d17:0	C35:0	n.d.
P-ODS	d17:0	C35:1	n.d.
P-ODS	d17:0	C36:0	n.d.
P-ODS	d17:0	C36:1	n.d.
P-ODS	d18:0	C26:0	n.d.
P-ODS	d18:0	C26:1	n.d.
P-ODS	d18:0	C27:0	n.d.
P-ODS	d18:0	C27:1	n.d.
P-ODS	d18:0	C28:0	n.d.
P-ODS	d18:0	C28:1	n.d.
P-ODS	d18:0	C29:0	n.d.
P-ODS	d18:0	C29:1	n.d.
P-ODS	d18:0	C30:0	0.48 ± 0.38
P-ODS	d18:0	C30:1	n.d.
P-ODS	d18:0	C31:0	n.d.
P-ODS	d18:0	C31:1	n.d.
P-ODS	d18:0	C32:0	0.04 ± 0.06
P-ODS	d18:0	C32:1	n.d.
P-ODS	d18:0	C33:0	n.d.
P-ODS	d18:0	C33:1	n.d.
P-ODS	d18:0	C34:0	n.d.
P-ODS	d18:0	C34:1	n.d.
P-ODS	d18:0	C35:0	n.d.
P-ODS	d18:0	C35:1	n.d.
P-ODS	d18:0	C36:0	n.d.
P-ODS	d18:0	C36:1	n.d.
P-ODS	d19:0	C26:0	n.d.
P-ODS	d19:0	C26:1	n.d.
P-ODS	d19:0	C27:0	n.d.
P-ODS	d19:0	C27:1	n.d.
P-ODS	d19:0	C28:0	n.d.
P-ODS	d19:0	C28:1	n.d.
P-ODS	d19:0	C29:0	n.d.
P-ODS	d19:0	C29:1	n.d.
P-ODS	d19:0	C30:0	0.06 ± 0.10
P-ODS	d19:0	C30:1	n.d.
P-ODS	d19:0	C31:0	n.d.
P-ODS	d19:0	C31:1	n.d.
P-ODS	d19:0	C32:0	0.02 ± 0.04
P-ODS	d19:0	C32:1	n.d.
P-ODS	d19:0	C33:0	n.d.
P-ODS	d19:0	C33:1	n.d.
P-ODS	d19:0	C34:0	n.d.
P-ODS	d19:0	C34:1	n.d.
P-ODS	d19:0	C35:0	n.d.
P-ODS	d19:0	C35:1	n.d.
P-ODS	d19:0	C36:0	n.d.
P-ODS	d19:0	C36:1	n.d.
P-ODS	d20:0	C26:0	n.d.
P-ODS	d20:0	C26:1	n.d.
P-ODS	d20:0	C27:0	n.d.
P-ODS	d20:0	C27:1	n.d.
P-ODS	d20:0	C28:0	n.d.
P-ODS	d20:0	C28:1	n.d.
P-ODS	d20:0	C29:0	n.d.
P-ODS	d20:0	C29:1	n.d.
P-ODS	d20:0	C30:0	0.40 ± 0.26
P-ODS	d20:0	C30:1	n.d.
P-ODS	d20:0	C31:0	n.d.
P-ODS	d20:0	C31:1	n.d.
P-ODS	d20:0	C32:0	0.12 ± 0.20
P-ODS	d20:0	C32:1	n.d.
P-ODS	d20:0	C33:0	n.d.
P-ODS	d20:0	C33:1	n.d.
P-ODS	d20:0	C34:0	n.d.
P-ODS	d20:0	C34:1	n.d.
P-ODS	d20:0	C35:0	n.d.
P-ODS	d20:0	C35:1	n.d.
P-ODS	d20:0	C36:0	n.d.
P-ODS	d20:0	C36:1	n.d.
P-ODS	d21:0	C26:0	n.d.
P-ODS	d21:0	C26:1	n.d.
P-ODS	d21:0	C27:0	n.d.
P-ODS	d21:0	C27:1	n.d.
P-ODS	d21:0	C28:0	n.d.
P-ODS	d21:0	C28:1	n.d.
P-ODS	d21:0	C29:0	n.d.
P-ODS	d21:0	C29:1	n.d.
P-ODS	d21:0	C30:0	n.d.
P-ODS	d21:0	C30:1	n.d.
P-ODS	d21:0	C31:0	n.d.
P-ODS	d21:0	C31:1	n.d.
P-ODS	d21:0	C32:0	n.d.
P-ODS	d21:0	C32:1	n.d.
P-ODS	d21:0	C33:0	n.d.
P-ODS	d21:0	C33:1	n.d.
P-ODS	d21:0	C34:0	n.d.
P-ODS	d21:0	C34:1	n.d.
P-ODS	d21:0	C35:0	n.d.
P-ODS	d21:0	C35:1	n.d.
P-ODS	d21:0	C36:0	n.d.
P-ODS	d21:0	C36:1	n.d.
P-ODS	d22:0	C26:0	n.d.
P-ODS	d22:0	C26:1	n.d.
P-ODS	d22:0	C27:0	n.d.
P-ODS	d22:0	C27:1	n.d.
P-ODS	d22:0	C28:0	n.d.
P-ODS	d22:0	C28:1	n.d.
P-ODS	d22:0	C29:0	n.d.
P-ODS	d22:0	C29:1	n.d.
P-ODS	d22:0	C30:0	0.22 ± 0.27
P-ODS	d22:0	C30:1	n.d.
P-ODS	d22:0	C31:0	n.d.
P-ODS	d22:0	C31:1	n.d.
P-ODS	d22:0	C32:0	n.d.
P-ODS	d22:0	C32:1	n.d.
P-ODS	d22:0	C33:0	n.d.
P-ODS	d22:0	C33:1	n.d.
P-ODS	d22:0	C34:0	n.d.
P-ODS	d22:0	C34:1	n.d.
P-ODS	d22:0	C35:0	n.d.
P-ODS	d22:0	C35:1	n.d.
P-ODS	d22:0	C36:0	n.d.
P-ODS	d22:0	C36:1	n.d.
P-ODS	d23:0	C26:0	n.d.
P-ODS	d23:0	C26:1	n.d.
P-ODS	d23:0	C27:0	n.d.
P-ODS	d23:0	C27:1	n.d.
P-ODS	d23:0	C28:0	n.d.
P-ODS	d23:0	C28:1	n.d.
P-ODS	d23:0	C29:0	n.d.
P-ODS	d23:0	C29:1	n.d.
P-ODS	d23:0	C30:0	n.d.
P-ODS	d23:0	C30:1	n.d.
P-ODS	d23:0	C31:0	n.d.
P-ODS	d23:0	C31:1	n.d.
P-ODS	d23:0	C32:0	n.d.
P-ODS	d23:0	C32:1	n.d.
P-ODS	d23:0	C33:0	n.d.
P-ODS	d23:0	C33:1	n.d.
P-ODS	d23:0	C34:0	n.d.
P-ODS	d23:0	C34:1	n.d.
P-ODS	d23:0	C35:0	n.d.
P-ODS	d23:0	C35:1	n.d.
P-ODS	d23:0	C36:0	n.d.
P-ODS	d23:0	C36:1	n.d.
P-ODS	d24:0	C26:0	n.d.
P-ODS	d24:0	C26:1	n.d.
P-ODS	d24:0	C27:0	n.d.
P-ODS	d24:0	C27:1	n.d.
P-ODS	d24:0	C28:0	n.d.
P-ODS	d24:0	C28:1	n.d.
P-ODS	d24:0	C29:0	n.d.
P-ODS	d24:0	C29:1	n.d.
P-ODS	d24:0	C30:0	0.51 ± 0.35
P-ODS	d24:0	C30:1	n.d.
P-ODS	d24:0	C31:0	n.d.
P-ODS	d24:0	C31:1	n.d.
P-ODS	d24:0	C32:0	n.d.
P-ODS	d24:0	C32:1	n.d.
P-ODS	d24:0	C33:0	n.d.
P-ODS	d24:0	C33:1	n.d.
P-ODS	d24:0	C34:0	n.d.
P-ODS	d24:0	C34:1	n.d.
P-ODS	d24:0	C35:0	n.d.
P-ODS	d24:0	C35:1	n.d.
P-ODS	d24:0	C36:0	n.d.
P-ODS	d24:0	C36:1	n.d.
P-ODS	d25:0	C26:0	n.d.
P-ODS	d25:0	C26:1	n.d.
P-ODS	d25:0	C27:0	n.d.
P-ODS	d25:0	C27:1	n.d.
P-ODS	d25:0	C28:0	n.d.
P-ODS	d25:0	C28:1	n.d.
P-ODS	d25:0	C29:0	n.d.
P-ODS	d25:0	C29:1	n.d.
P-ODS	d25:0	C30:0	n.d.
P-ODS	d25:0	C30:1	n.d.
P-ODS	d25:0	C31:0	n.d.
P-ODS	d25:0	C31:1	n.d.
P-ODS	d25:0	C32:0	n.d.
P-ODS	d25:0	C32:1	n.d.
P-ODS	d25:0	C33:0	n.d.
P-ODS	d25:0	C33:1	n.d.
P-ODS	d25:0	C34:0	n.d.
P-ODS	d25:0	C34:1	n.d.
P-ODS	d25:0	C35:0	n.d.
P-ODS	d25:0	C35:1	n.d.
P-ODS	d25:0	C36:0	n.d.
P-ODS	d25:0	C36:1	n.d.
P-ODS	d26:0	C26:0	n.d.
P-ODS	d26:0	C26:1	n.d.
P-ODS	d26:0	C27:0	n.d.
P-ODS	d26:0	C27:1	n.d.
P-ODS	d26:0	C28:0	n.d.
P-ODS	d26:0	C28:1	n.d.
P-ODS	d26:0	C29:0	n.d.
P-ODS	d26:0	C29:1	n.d.
P-ODS	d26:0	C30:0	n.d.
P-ODS	d26:0	C30:1	n.d.
P-ODS	d26:0	C31:0	n.d.
P-ODS	d26:0	C31:1	n.d.
P-ODS	d26:0	C32:0	n.d.
P-ODS	d26:0	C32:1	n.d.
P-ODS	d26:0	C33:0	n.d.
P-ODS	d26:0	C33:1	n.d.
P-ODS	d26:0	C34:0	n.d.
P-ODS	d26:0	C34:1	n.d.
P-ODS	d26:0	C35:0	n.d.
P-ODS	d26:0	C35:1	n.d.
P-ODS	d26:0	C36:0	n.d.
P-ODS	d26:0	C36:1	n.d.
P-OSD	d16:2	C26:0	n.d.
P-OSD	d16:2	C26:1	n.d.
P-OSD	d16:2	C27:0	n.d.
P-OSD	d16:2	C27:1	n.d.
P-OSD	d16:2	C28:0	n.d.
P-OSD	d16:2	C28:1	n.d.
P-OSD	d16:2	C29:0	n.d.
P-OSD	d16:2	C29:1	n.d.
P-OSD	d16:2	C30:0	n.d.
P-OSD	d16:2	C30:1	n.d.
P-OSD	d16:2	C31:0	n.d.
P-OSD	d16:2	C31:1	n.d.
P-OSD	d16:2	C32:0	n.d.
P-OSD	d16:2	C32:1	n.d.
P-OSD	d16:2	C33:0	n.d.
P-OSD	d16:2	C33:1	n.d.
P-OSD	d16:2	C34:0	n.d.
P-OSD	d16:2	C34:1	n.d.
P-OSD	d16:2	C35:0	n.d.
P-OSD	d16:2	C35:1	n.d.
P-OSD	d16:2	C36:0	n.d.
P-OSD	d16:2	C36:1	n.d.
P-OSD	d17:2	C26:0	n.d.
P-OSD	d17:2	C26:1	n.d.
P-OSD	d17:2	C27:0	n.d.
P-OSD	d17:2	C27:1	n.d.
P-OSD	d17:2	C28:0	n.d.
P-OSD	d17:2	C28:1	n.d.
P-OSD	d17:2	C29:0	n.d.
P-OSD	d17:2	C29:1	n.d.
P-OSD	d17:2	C30:0	n.d.
P-OSD	d17:2	C30:1	n.d.
P-OSD	d17:2	C31:0	n.d.
P-OSD	d17:2	C31:1	n.d.
P-OSD	d17:2	C32:0	n.d.
P-OSD	d17:2	C32:1	n.d.
P-OSD	d17:2	C33:0	n.d.
P-OSD	d17:2	C33:1	n.d.
P-OSD	d17:2	C34:0	n.d.
P-OSD	d17:2	C34:1	n.d.
P-OSD	d17:2	C35:0	n.d.
P-OSD	d17:2	C35:1	n.d.
P-OSD	d17:2	C36:0	n.d.
P-OSD	d17:2	C36:1	n.d.
P-OSD	d18:2	C26:0	n.d.
P-OSD	d18:2	C26:1	n.d.
P-OSD	d18:2	C27:0	n.d.
P-OSD	d18:2	C27:1	n.d.
P-OSD	d18:2	C28:0	0.20 ± 0.18
P-OSD	d18:2	C28:1	n.d.
P-OSD	d18:2	C29:0	0.33 ± 0.20
P-OSD	d18:2	C29:1	n.d.
P-OSD	d18:2	C30:0	6.98 ± 3.71
P-OSD	d18:2	C30:1	0.09 ± 0.09
P-OSD	d18:2	C31:0	1.35 ± 0.83
P-OSD	d18:2	C31:1	0.19 ± 0.09
P-OSD	d18:2	C32:0	2.52 ± 1.78
P-OSD	d18:2	C32:1	3.26 ± 1.66
P-OSD	d18:2	C33:0	0.07 ± 0.06
P-OSD	d18:2	C33:1	0.39 ± 0.27
P-OSD	d18:2	C34:0	0.08 ± 0.09
P-OSD	d18:2	C34:1	1.31 ± 0.74
P-OSD	d18:2	C35:0	n.d.
P-OSD	d18:2	C35:1	0.01 ± 0.02
P-OSD	d18:2	C36:0	n.d.
P-OSD	d18:2	C36:1	0.05 ± 0.08
P-OSD	d19:2	C26:0	n.d.
P-OSD	d19:2	C26:1	n.d.
P-OSD	d19:2	C27:0	n.d.
P-OSD	d19:2	C27:1	n.d.
P-OSD	d19:2	C28:0	n.d.
P-OSD	d19:2	C28:1	n.d.
P-OSD	d19:2	C29:0	n.d.
P-OSD	d19:2	C29:1	n.d.
P-OSD	d19:2	C30:0	n.d.
P-OSD	d19:2	C30:1	n.d.
P-OSD	d19:2	C31:0	n.d.
P-OSD	d19:2	C31:1	n.d.
P-OSD	d19:2	C32:0	n.d.
P-OSD	d19:2	C32:1	n.d.
P-OSD	d19:2	C33:0	n.d.
P-OSD	d19:2	C33:1	n.d.
P-OSD	d19:2	C34:0	n.d.
P-OSD	d19:2	C34:1	n.d.
P-OSD	d19:2	C35:0	n.d.
P-OSD	d19:2	C35:1	n.d.
P-OSD	d19:2	C36:0	n.d.
P-OSD	d19:2	C36:1	n.d.
P-OSD	d20:2	C26:0	n.d.
P-OSD	d20:2	C26:1	n.d.
P-OSD	d20:2	C27:0	n.d.
P-OSD	d20:2	C27:1	n.d.
P-OSD	d20:2	C28:0	n.d.
P-OSD	d20:2	C28:1	n.d.
P-OSD	d20:2	C29:0	n.d.
P-OSD	d20:2	C29:1	n.d.
P-OSD	d20:2	C30:0	0.69 ± 0.43
P-OSD	d20:2	C30:1	n.d.
P-OSD	d20:2	C31:0	0.08 ± 0.05
P-OSD	d20:2	C31:1	n.d.
P-OSD	d20:2	C32:0	0.40 ± 0.22
P-OSD	d20:2	C32:1	0.38 ± 0.24
P-OSD	d20:2	C33:0	n.d.
P-OSD	d20:2	C33:1	n.d.
P-OSD	d20:2	C34:0	n.d.
P-OSD	d20:2	C34:1	n.d.
P-OSD	d20:2	C35:0	n.d.
P-OSD	d20:2	C35:1	n.d.
P-OSD	d20:2	C36:0	n.d.
P-OSD	d20:2	C36:1	n.d.
P-OSD	d21:2	C26:0	n.d.
P-OSD	d21:2	C26:1	n.d.
P-OSD	d21:2	C27:0	n.d.
P-OSD	d21:2	C27:1	n.d.
P-OSD	d21:2	C28:0	n.d.
P-OSD	d21:2	C28:1	n.d.
P-OSD	d21:2	C29:0	0.01 ± 0.01
P-OSD	d21:2	C29:1	n.d.
P-OSD	d21:2	C30:0	0.06 ± 0.05
P-OSD	d21:2	C30:1	n.d.
P-OSD	d21:2	C31:0	0.01 ± 0.02
P-OSD	d21:2	C31:1	n.d.
P-OSD	d21:2	C32:0	0.05 ± 0.05
P-OSD	d21:2	C32:1	n.d.
P-OSD	d21:2	C33:0	n.d.
P-OSD	d21:2	C33:1	n.d.
P-OSD	d21:2	C34:0	n.d.
P-OSD	d21:2	C34:1	n.d.
P-OSD	d21:2	C35:0	n.d.
P-OSD	d21:2	C35:1	n.d.
P-OSD	d21:2	C36:0	n.d.
P-OSD	d21:2	C36:1	n.d.
P-OSD	d22:2	C26:0	n.d.
P-OSD	d22:2	C26:1	n.d.
P-OSD	d22:2	C27:0	n.d.
P-OSD	d22:2	C27:1	n.d.
P-OSD	d22:2	C28:0	0.03 ± 0.06
P-OSD	d22:2	C28:1	n.d.
P-OSD	d22:2	C29:0	n.d.
P-OSD	d22:2	C29:1	n.d.
P-OSD	d22:2	C30:0	0.66 ± 0.44
P-OSD	d22:2	C30:1	n.d.
P-OSD	d22:2	C31:0	0.13 ± 0.16
P-OSD	d22:2	C31:1	n.d.
P-OSD	d22:2	C32:0	0.20 ± 0.14
P-OSD	d22:2	C32:1	0.26 ± 0.23
P-OSD	d22:2	C33:0	n.d.
P-OSD	d22:2	C33:1	n.d.
P-OSD	d22:2	C34:0	n.d.
P-OSD	d22:2	C34:1	0.07 ± 0.08
P-OSD	d22:2	C35:0	n.d.
P-OSD	d22:2	C35:1	n.d.
P-OSD	d22:2	C36:0	n.d.
P-OSD	d22:2	C36:1	n.d.
P-OSD	d23:2	C26:0	n.d.
P-OSD	d23:2	C26:1	n.d.
P-OSD	d23:2	C27:0	n.d.
P-OSD	d23:2	C27:1	n.d.
P-OSD	d23:2	C28:0	n.d.
P-OSD	d23:2	C28:1	n.d.
P-OSD	d23:2	C29:0	n.d.
P-OSD	d23:2	C29:1	n.d.
P-OSD	d23:2	C30:0	0.01 ± 0.01
P-OSD	d23:2	C30:1	n.d.
P-OSD	d23:2	C31:0	n.d.
P-OSD	d23:2	C31:1	n.d.
P-OSD	d23:2	C32:0	n.d.
P-OSD	d23:2	C32:1	n.d.
P-OSD	d23:2	C33:0	n.d.
P-OSD	d23:2	C33:1	n.d.
P-OSD	d23:2	C34:0	n.d.
P-OSD	d23:2	C34:1	n.d.
P-OSD	d23:2	C35:0	n.d.
P-OSD	d23:2	C35:1	n.d.
P-OSD	d23:2	C36:0	n.d.
P-OSD	d23:2	C36:1	n.d.
P-OSD	d24:2	C26:0	n.d.
P-OSD	d24:2	C26:1	n.d.
P-OSD	d24:2	C27:0	n.d.
P-OSD	d24:2	C27:1	n.d.
P-OSD	d24:2	C28:0	n.d.
P-OSD	d24:2	C28:1	n.d.
P-OSD	d24:2	C29:0	n.d.
P-OSD	d24:2	C29:1	n.d.
P-OSD	d24:2	C30:0	n.d.
P-OSD	d24:2	C30:1	n.d.
P-OSD	d24:2	C31:0	n.d.
P-OSD	d24:2	C31:1	n.d.
P-OSD	d24:2	C32:0	n.d.
P-OSD	d24:2	C32:1	n.d.
P-OSD	d24:2	C33:0	n.d.
P-OSD	d24:2	C33:1	n.d.
P-OSD	d24:2	C34:0	n.d.
P-OSD	d24:2	C34:1	n.d.
P-OSD	d24:2	C35:0	n.d.
P-OSD	d24:2	C35:1	n.d.
P-OSD	d24:2	C36:0	n.d.
P-OSD	d24:2	C36:1	n.d.
P-OSD	d25:2	C26:0	n.d.
P-OSD	d25:2	C26:1	n.d.
P-OSD	d25:2	C27:0	n.d.
P-OSD	d25:2	C27:1	n.d.
P-OSD	d25:2	C28:0	n.d.
P-OSD	d25:2	C28:1	n.d.
P-OSD	d25:2	C29:0	n.d.
P-OSD	d25:2	C29:1	n.d.
P-OSD	d25:2	C30:0	n.d.
P-OSD	d25:2	C30:1	n.d.
P-OSD	d25:2	C31:0	n.d.
P-OSD	d25:2	C31:1	n.d.
P-OSD	d25:2	C32:0	n.d.
P-OSD	d25:2	C32:1	n.d.
P-OSD	d25:2	C33:0	n.d.
P-OSD	d25:2	C33:1	n.d.
P-OSD	d25:2	C34:0	n.d.
P-OSD	d25:2	C34:1	n.d.
P-OSD	d25:2	C35:0	n.d.
P-OSD	d25:2	C35:1	n.d.
P-OSD	d25:2	C36:0	n.d.
P-OSD	d25:2	C36:1	n.d.
P-OSD	d26:2	C26:0	n.d.
P-OSD	d26:2	C26:1	n.d.
P-OSD	d26:2	C27:0	n.d.
P-OSD	d26:2	C27:1	n.d.
P-OSD	d26:2	C28:0	n.d.
P-OSD	d26:2	C28:1	n.d.
P-OSD	d26:2	C29:0	n.d.
P-OSD	d26:2	C29:1	n.d.
P-OSD	d26:2	C30:0	n.d.
P-OSD	d26:2	C30:1	n.d.
P-OSD	d26:2	C31:0	n.d.
P-OSD	d26:2	C31:1	n.d.
P-OSD	d26:2	C32:0	n.d.
P-OSD	d26:2	C32:1	n.d.
P-OSD	d26:2	C33:0	n.d.
P-OSD	d26:2	C33:1	n.d.
P-OSD	d26:2	C34:0	n.d.
P-OSD	d26:2	C34:1	n.d.
P-OSD	d26:2	C35:0	n.d.
P-OSD	d26:2	C35:1	n.d.
P-OSD	d26:2	C36:0	n.d.
P-OSD	d26:2	C36:1	n.d.
n.d., not detected.
